# Supplementary material for: Induction of senescence upon loss of the Ash2l core subunit of H3K4 methyltransferase complexes
Source: Nucleic Acids Res. 2022 Jul 12;50(14):7889–905. doi: 10.1093/nar/gkac591 (PMC9371893; doi:10.1093/nar/gkac591)
Supplement: gkac591_Supplemental_Files [file gkac591_supplemental_files.zip]

Archive with 2 entries (2 files):
- GSE165458_Differential_Expression_Analysis_KO_Ash2l_result.xlsx
- NAR-00655-X-2022 Revised Manuscript Supplement 20220530.pdf
