# Supplementary material for: Induction of senescence upon loss of the Ash2l core subunit of H3K4 methyltransferase complexes
Source: Nucleic Acids Res. 2022 Jul 12;50(14):7889–905. doi: 10.1093/nar/gkac591 (PMC9371893; doi:10.1093/nar/gkac591)
Supplement: gkac591_Supplemental_Files [file gkac591_supplemental_files.zip › GSE165458_Differential_Expression_Analysis_KO_Ash2l_result.xlsx]

## Sheet: Tabelle1
id	gene	exp.iMEF2.KO.FC	exp.iMEF2.KO.minusHOT	exp.iMEF2.KO.plusHOT	exp.iMEF2.KO.padj	exp.iMEF2.KO.sig	exp.iMEF1.KO.FC	exp.iMEF1.KO.minusHOT	exp.iMEF1.KO.plusHOT	exp.iMEF1.KO.padj	exp.iMEF1.KO.sig
ENSMUSG00000023911	Flywch2	-5.20791	124.246	1.00272	3.92741e-09	TRUE	-5.15296	31.01	2.50448	1.48531e-07	TRUE
ENSMUSG00000070287	Slc35g2	-5.13754	66.4355	1.66441	7.52905e-12	TRUE	-3.99279	37.7829	1.83309	4.24583e-07	TRUE
ENSMUSG00000070720	Tmem200b	-5.02998	47.0641	2.00544	1.77147e-05	TRUE	-3.82216	44.9708	3.53798	0.00143014	TRUE
ENSMUSG00000044550	Tceal3	-4.66277	326.929	5.9387	1.96272e-10	TRUE	-4.0808	131.125	9.73376	9.04977e-08	TRUE
ENSMUSG00000033361	Prrg3	-4.6457	349.983	9.20009	1.15139e-13	TRUE	-4.63703	149.722	5.75831	4.43516e-12	TRUE
ENSMUSG00000001334	Fndc5	-4.56013	246.404	2.50171	1.79613e-08	TRUE	-4.3697	31.1906	2.11724	1.52487e-06	TRUE
ENSMUSG00000054136	Adm2	-4.43547	89.0297	3.66985	3.19538e-09	TRUE	-2.52856	13.0156	2.40139	0.00450607	TRUE
ENSMUSG00000015396	Cd83	-4.29953	184.113	2.92036	2.0383e-07	TRUE	-3.69845	26.4769	3.15074	3.97556e-05	TRUE
ENSMUSG00000045733	Sprn	-4.29388	30.0559	0.584071	4.74422e-05	TRUE	-3.75337	5.29771	0.671384	0.00456088	TRUE
ENSMUSG00000050671	Ism2	-4.27075	91.7025	1.49899	2.77949e-07	TRUE	-4.44816	40.2148	1.62691	6.71764e-07	TRUE
ENSMUSG00000022575	Gsdmd	-4.21272	854.999	34.1599	4.36651e-11	TRUE	-3.45596	606.226	42.9356	2.11757e-07	TRUE
ENSMUSG00000023982	Guca1a	-4.17036	66.7429	2.92036	5.12694e-08	TRUE	-3.27814	22.7926	2.7635	6.80326e-05	TRUE
ENSMUSG00000007021	Syngr3	-4.16845	51.3008	1.58679	4.61025e-07	TRUE	-3.39078	116.653	6.06757	6.04572e-06	TRUE
ENSMUSG00000058297	Spock2	-4.15595	228.902	6.32679	8.62147e-10	TRUE	-3.7597	365.444	19.2111	2.29273e-08	TRUE
ENSMUSG00000087651	1500009L16Rik	-4.1514	1030.19	20.0442	3.92741e-09	TRUE	-4.5325	203.886	13.1158	1.13116e-09	TRUE
ENSMUSG00000034435	Tmem30b	-4.12447	387.715	15.1184	1.40463e-10	TRUE	-4.09168	105.769	7.97864	1.69244e-09	TRUE
ENSMUSG00000053897	Slc39a8	-4.12061	375.895	11.4282	3.9613e-11	TRUE	-3.80361	33.0808	3.92521	4.58175e-07	TRUE
ENSMUSG00000074093	Svip	-4.11513	95.6619	6.76581	8.85198e-09	TRUE	-3.81105	142.246	8.59717	9.04977e-08	TRUE
ENSMUSG00000030560	Ctsc	-4.06399	174.438	9.11228	4.89212e-08	TRUE	-2.09814	1641.71	228.36	0.0115756	TRUE
ENSMUSG00000036832	Lpar3	-4.06091	154.269	7.74816	6.06514e-12	TRUE	-2.934	15.3936	3.35692	7.66156e-05	TRUE
ENSMUSG00000027546	Atp9a	-4.05059	798.954	12.917	3.36322e-07	TRUE	-2.6911	594.097	48.6965	0.00228056	TRUE
ENSMUSG00000038932	Tcfl5	-4.04637	355.787	11.0974	2.7459e-07	TRUE	-3.42478	13.2384	2.40139	0.000259058	TRUE
ENSMUSG00000032202	Rab27a	-4.02393	393.115	17.5119	1.82409e-14	TRUE	-3.32922	180.924	15.5952	1.69244e-09	TRUE
ENSMUSG00000034551	Hdx	-4.00074	450.064	15.7903	9.91535e-11	TRUE	-4.20903	87.7441	5.78343	2.73049e-09	TRUE
ENSMUSG00000068758	Il3ra	-3.9766	377.802	12.0225	0.00147141	TRUE	-3.53536	214.282	19.7265	0.00805246	TRUE
ENSMUSG00000043289	Mei4	-3.97322	65.6977	2.33628	2.02661e-07	TRUE	-2.8297	10.0537	2.01415	0.00446246	TRUE
ENSMUSG00000042763	Maneal	-3.97247	127.008	2.4139	9.31248e-09	TRUE	-2.47829	112.427	18.5648	0.000395958	TRUE
ENSMUSG00000020848	Doc2b	-3.95588	209.132	8.27498	1.17259e-08	TRUE	-3.92697	54.7055	2.40139	6.71764e-07	TRUE
ENSMUSG00000061740	Cyp2d22	-3.95347	156.788	4.83799	1.43361e-08	TRUE	-3.89096	59.1543	7.22928	1.03385e-07	TRUE
ENSMUSG00000048924	Ccdc125	-3.91842	92.7153	3.42681	1.73124e-08	TRUE	-3.13406	48.5589	5.2931	2.33636e-05	TRUE
ENSMUSG00000031297	Slc7a3	-3.91051	1098.54	49.0925	6.76616e-11	TRUE	-2.2324	179.606	37.1851	0.000992786	TRUE
ENSMUSG00000073412	Lst1	-3.90302	11.7275	0.584071	0.000652308	TRUE	-3.24541	18.2172	1.73	0.000653736	TRUE
ENSMUSG00000049307	Fut4	-3.85954	156.571	11.2831	1.38937e-09	TRUE	-3.40389	20.1918	2.01415	1.57346e-05	TRUE
ENSMUSG00000051727	Kctd14	-3.8581	145.52	7.68073	3.92445e-10	TRUE	-2.61079	35.2243	9.21831	0.000114581	TRUE
ENSMUSG00000021763	BC067074	-3.84077	1907.48	69.6699	3.9613e-11	TRUE	-3.13583	222.603	24.2227	4.5003e-07	TRUE
ENSMUSG00000050896	Rtn4rl2	-3.82605	12.9862	0.584071	0.000327564	TRUE	-3.49611	4.53319	1.05862	0.00660304	TRUE
ENSMUSG00000027015	Cybrd1	-3.82489	682.841	24.0449	9.08746e-11	TRUE	-2.51576	459.987	75.6576	6.30574e-05	TRUE
ENSMUSG00000045589	Frrs1l	-3.8194	151.876	4.25392	4.89212e-08	TRUE	-2.97287	30.1189	6.81693	0.00017629	TRUE
ENSMUSG00000035067	Xkr6	-3.80049	302.123	8.34242	8.59059e-09	TRUE	-3.08484	323.881	34.238	4.33057e-06	TRUE
ENSMUSG00000046794	Ppp1r3b	-3.79035	1075.07	45.6759	2.73543e-11	TRUE	-3.22574	260.247	37.4944	5.38592e-08	TRUE
ENSMUSG00000053552	Ebf4	-3.78973	58.2393	0.749493	4.40838e-05	TRUE	-2.49877	54.4405	7.51343	0.0125421	TRUE
ENSMUSG00000004626	Stxbp2	-3.7732	195.282	13.6767	8.09381e-08	TRUE	-2.97704	1051.47	88.2449	3.32668e-05	TRUE
ENSMUSG00000000409	Lck	-3.76694	107.543	5.08103	9.93879e-08	TRUE	-4.54207	23.0693	1.52382	1.09909e-06	TRUE
ENSMUSG00000026220	Slc16a14	-3.75415	27.4457	1.16814	2.75976e-05	TRUE	-3.9876	18.7167	0.955531	8.81e-06	TRUE
ENSMUSG00000028654	Mycl	-3.74319	50.6558	2.75493	1.13565e-06	TRUE	-2.18045	23.4305	9.68352	0.00692327	TRUE
ENSMUSG00000072966	Gprasp2	-3.7351	297.335	8.94686	1.58453e-07	TRUE	-2.74451	408.916	47.0445	0.000213959	TRUE
ENSMUSG00000031428	Zcchc18	-3.72191	246.402	8.34242	4.00978e-10	TRUE	-2.84644	94.7397	11.6197	8.06928e-06	TRUE
ENSMUSG00000042873	Lhfpl4	-3.70599	228.443	3.84546	5.18316e-06	TRUE	-3.01164	84.7822	13.1686	0.000516522	TRUE
ENSMUSG00000055202	Zfp811	-3.70289	196.329	10.6011	3.2441e-11	TRUE	-2.55372	103.138	19.7794	7.73888e-06	TRUE
ENSMUSG00000022756	Slc7a4	-3.69299	117.214	8.3526	2.80793e-08	TRUE	-2.83876	68.3051	8.2879	5.16633e-05	TRUE
ENSMUSG00000073433	Arhgdig	-3.68904	144.013	12.2553	4.83652e-11	TRUE	-2.92658	56.7341	6.61075	3.2973e-06	TRUE
ENSMUSG00000050556	Kcnb1	-3.68561	47.4017	1.84002	0.000138597	TRUE	-3.05757	5.70108	1.83309	0.0124936	TRUE
ENSMUSG00000020333	Acsl6	-3.65381	140.546	4.59495	1.81341e-06	TRUE	-3.79142	36.5	3.25383	8.43686e-06	TRUE
ENSMUSG00000036862	Dchs1	-3.6431	822.467	25.1252	1.67418e-07	TRUE	-2.14679	151.643	39.5891	0.0082006	TRUE
ENSMUSG00000044528	Tram1l1	-3.61982	518.067	19.9564	3.4388e-10	TRUE	-2.30125	542.461	85.6001	0.000199652	TRUE
ENSMUSG00000031748	Gnao1	-3.61761	511.374	21.9313	2.94049e-10	TRUE	-1.63561	676.693	159.905	0.0168808	TRUE
ENSMUSG00000020577	Tspan13	-3.5992	665.461	28.5622	2.45647e-09	TRUE	-3.46236	313.381	27.8334	3.92087e-08	TRUE
ENSMUSG00000023960	Enpp5	-3.5808	813.901	27.1103	1.5468e-07	TRUE	-1.88661	4376.46	713.361	0.0199044	TRUE
ENSMUSG00000009628	Tex15	-3.56924	1240.99	65.3282	8.42657e-13	TRUE	-2.14974	804.767	214.274	5.65738e-05	TRUE
ENSMUSG00000035275	Raver2	-3.5538	274.095	7.26208	1.55601e-06	TRUE	-3.09112	228.737	41.3945	4.23856e-05	TRUE
ENSMUSG00000022610	Mapk12	-3.53119	420.225	24.7168	4.10384e-08	TRUE	-2.31879	306.855	44.3564	0.00112543	TRUE
ENSMUSG00000015568	Lpl	-3.52335	394.381	9.2777	2.18892e-05	TRUE	-3.7811	437.03	31.3939	5.04754e-06	TRUE
ENSMUSG00000037490	Slc2a12	-3.51574	126.671	4.25392	1.82867e-06	TRUE	-2.44928	58.5586	9.01213	0.00223585	TRUE
ENSMUSG00000020728	Cep112	-3.50451	1020.24	48.3634	4.23216e-09	TRUE	-2.16457	521.427	91.6902	0.00112543	TRUE
ENSMUSG00000038112	AW551984	-3.50041	294.111	7.50512	3.68785e-07	TRUE	-3.39393	300.72	25.7941	1.17205e-06	TRUE
ENSMUSG00000054679	Srsf12	-3.49792	225.097	8.02176	4.7256e-07	TRUE	-3.58403	32.8885	4.20936	8.98906e-06	TRUE
ENSMUSG00000041205	Map6d1	-3.49299	48.7823	1.00272	1.22613e-05	TRUE	-2.27357	13.6418	4.41554	0.0188445	TRUE
ENSMUSG00000068735	Trp53i11	-3.48759	192.861	5.91833	9.4965e-06	TRUE	-3.37912	184.67	12.6255	3.00084e-05	TRUE
ENSMUSG00000026986	Hnmt	-3.45513	204.158	8.01157	2.61785e-07	TRUE	-2.23409	192.875	26.6717	0.0021944	TRUE
ENSMUSG00000036908	Unc93b1	-3.45254	1224.85	53.5691	7.54705e-07	TRUE	-3.44028	470.411	34.8314	1.75577e-06	TRUE
ENSMUSG00000020331	Hcn2	-3.45198	183.741	5.17902	9.22973e-06	TRUE	-3.15294	119.104	13.8652	9.94405e-05	TRUE
ENSMUSG00000004558	Ndrg2	-3.45035	202.317	8.70382	1.57545e-05	TRUE	-4.24268	35.1399	2.2983	3.32696e-06	TRUE
ENSMUSG00000039814	Xkr5	-3.43551	512.597	40.8646	3.33532e-11	TRUE	-1.84632	879.247	184.459	0.00122479	TRUE
ENSMUSG00000029754	Dlx6	-3.43528	15.6567	1.16814	0.00020566	TRUE	-2.73615	17.591	4.0283	0.000347298	TRUE
ENSMUSG00000049536	Tceal1	-3.43307	1015.17	42.6779	1.43361e-08	TRUE	-3.0612	684.599	72.8135	1.12887e-06	TRUE
ENSMUSG00000049804	Armcx4	-3.43117	6714.03	453.963	4.21933e-11	TRUE	-2.54223	2820.36	421.788	3.52829e-06	TRUE
ENSMUSG00000009585	Apobec3	-3.41515	511.679	36.584	9.91535e-11	TRUE	-2.6352	162.653	28.7664	3.29085e-06	TRUE
ENSMUSG00000024084	Qpct	-3.41411	1154.34	35.2301	1.5468e-07	TRUE	-3.27099	452.953	53.9948	1.21881e-06	TRUE
ENSMUSG00000056130	Ticam2	-3.39719	16.4247	0.584071	0.00235055	TRUE	-2.8623	7.45291	0.955531	0.022744	TRUE
ENSMUSG00000029348	Asphd2	-3.38831	184.448	7.50512	1.80445e-05	TRUE	-3.8547	48.8239	5.26798	3.2973e-06	TRUE
ENSMUSG00000046402	Rbp1	-3.37728	766.162	40.983	3.0218e-09	TRUE	-3.96319	300.377	23.1112	1.22213e-11	TRUE
ENSMUSG00000040502	March9	-3.37404	281.831	6.01632	9.12978e-05	TRUE	-2.58566	155.369	17.6093	0.00628026	TRUE
ENSMUSG00000037463	Fbxo27	-3.36444	110.123	5.25664	1.37391e-05	TRUE	-2.2721	4.75599	1.52382	0.0428784	TRUE
ENSMUSG00000051811	Cox6b2	-3.36355	474.632	25.4459	1.79613e-08	TRUE	-3.08209	202.38	27.4236	7.96562e-07	TRUE
ENSMUSG00000051652	Lrrc3	-3.35791	85.4995	3.49424	1.58683e-06	TRUE	-3.40735	26.7958	3.25383	9.82708e-06	TRUE
ENSMUSG00000038235	F11r	-3.35495	105.67	4.75019	4.61025e-07	TRUE	-1.93575	148.531	24.1421	0.00830087	TRUE
ENSMUSG00000048814	Lonrf2	-3.35399	155.253	4.68275	1.91991e-05	TRUE	-2.89989	20.0535	4.0283	0.0018689	TRUE
ENSMUSG00000005465	Il27ra	-3.35358	84.3648	5.42206	3.38622e-07	TRUE	-2.7436	25.2667	3.64107	0.000249903	TRUE
ENSMUSG00000032224	Fam81a	-3.35034	325.977	14.9428	1.17259e-08	TRUE	-2.79963	478.42	62.2048	3.2859e-06	TRUE
ENSMUSG00000073988	Ttpa	-3.34487	47.2173	2.84274	2.30556e-05	TRUE	-2.02675	34.1103	9.06238	0.0203821	TRUE
ENSMUSG00000035273	Hpse	-3.33561	57.9319	4.34172	8.17479e-05	TRUE	-2.9732	179.107	14.6647	0.000229276	TRUE
ENSMUSG00000061186	Sfmbt2	-3.33543	565.828	48.8291	5.3933e-10	TRUE	-1.81667	534.033	115.596	0.00297237	TRUE
ENSMUSG00000055675	Kbtbd11	-3.33244	163.726	6.43497	5.00293e-06	TRUE	-3.92242	143.022	7.5914	1.03385e-07	TRUE
ENSMUSG00000021611	Tert	-3.32782	276.763	27.0123	1.66161e-09	TRUE	-2.04423	121.632	24.2452	0.000940147	TRUE
ENSMUSG00000078607	1810010H24Rik	-3.32523	96.7686	2.50171	1.00848e-05	TRUE	-2.61958	45.4164	7.85042	0.00110474	TRUE
ENSMUSG00000048065	Cyb5r2	-3.32314	190.833	11.6916	1.22883e-06	TRUE	-1.95884	16.646	6.12042	0.022237	TRUE
ENSMUSG00000020387	Jade2	-3.30775	991.155	63.2553	5.60652e-08	TRUE	-2.10736	1537.91	234.267	0.00190974	TRUE
ENSMUSG00000006235	Epor	-3.30677	36.9329	1.16814	0.000770076	TRUE	-3.81295	9.06638	0.955531	0.000605251	TRUE
ENSMUSG00000054162	Spock3	-3.30236	4798.13	123.196	1.46194e-06	TRUE	-2.25098	10901.6	1832.88	0.00324693	TRUE
ENSMUSG00000053297	AI854703	-3.29929	73.7429	3.50443	3.91007e-05	TRUE	-2.27152	15.9776	3.35692	0.0162686	TRUE
ENSMUSG00000023094	Msrb2	-3.28036	459.739	23.5385	8.05858e-08	TRUE	-2.53424	259.536	41.1329	9.62778e-05	TRUE
ENSMUSG00000021913	Ogdhl	-3.27615	413.075	18.096	6.34874e-07	TRUE	-2.23974	212.326	35.2437	0.0023143	TRUE
ENSMUSG00000026873	Phf19	-3.27176	349.92	25.6991	7.78021e-08	TRUE	-2.7004	957.463	114.635	1.72191e-05	TRUE
ENSMUSG00000001053	N4bp3	-3.26741	36.3181	2.24848	5.29278e-05	TRUE	-2.26892	110.645	19.5455	0.0070442	TRUE
ENSMUSG00000027316	Gfra4	-3.24209	524.026	22.789	2.42941e-06	TRUE	-2.92184	201.051	29.1008	4.9015e-05	TRUE
ENSMUSG00000053395	Cacng8	-3.23938	29.1035	1.66441	5.44618e-05	TRUE	-1.9632	15.7548	2.86659	0.041578	TRUE
ENSMUSG00000073234	Gm8773	-3.23885	33.1557	5.49968	9.4965e-06	TRUE	-1.85583	53.5799	11.1017	0.0165895	TRUE
ENSMUSG00000018509	Cenpv	-3.23605	208.946	8.43022	9.22219e-07	TRUE	-2.43808	202.146	35.4776	0.000464086	TRUE
ENSMUSG00000000782	Tcf7	-3.23275	189.39	14.5916	5.31046e-10	TRUE	-3.05551	169.618	17.378	8.20614e-09	TRUE
ENSMUSG00000034059	Ypel4	-3.22968	234.062	7.75835	1.17359e-05	TRUE	-3.16848	92.1695	14.7202	2.6134e-05	TRUE
ENSMUSG00000027004	Frzb	-3.21655	1178.77	67.793	1.50878e-08	TRUE	-2.33911	2768.52	698.75	0.000111189	TRUE
ENSMUSG00000045555	Mettl24	-3.21437	198.078	15.1082	1.13812e-05	TRUE	-2.64108	48.7394	5.57725	0.00104002	TRUE
ENSMUSG00000031343	Gabra3	-3.21191	294.905	26.7324	1.364e-08	TRUE	-2.70014	831.582	126.906	1.94505e-06	TRUE
ENSMUSG00000054659	Pm20d2	-3.20166	151.292	5.17902	6.36959e-05	TRUE	-2.62765	24.46	6.40457	0.00337437	TRUE
ENSMUSG00000036661	Dennd3	-3.18966	71.5318	4.66238	3.40399e-05	TRUE	-2.05282	101.717	16.3168	0.0150514	TRUE
ENSMUSG00000032718	Mansc1	-3.18921	130.815	5.91833	3.4767e-06	TRUE	-3.20344	47.6982	4.10627	2.3322e-05	TRUE
ENSMUSG00000045287	Rtn4rl1	-3.17187	871.438	37.3335	2.11035e-05	TRUE	-3.29809	361.748	51.7017	1.29742e-05	TRUE
ENSMUSG00000047759	Hs3st3a1	-3.16853	93.9125	4.25392	3.05597e-05	TRUE	-3.36205	30.8717	1.73	6.19193e-05	TRUE
ENSMUSG00000049164	Zfp518a	-3.16585	3346.9	229.156	8.4673e-10	TRUE	-2.21184	3240.84	592.815	6.90077e-05	TRUE
ENSMUSG00000026594	Ralgps2	-3.15629	119.979	5.09122	9.1149e-05	TRUE	-3.22538	27.8253	4.5966	0.000201463	TRUE
ENSMUSG00000026809	Spaca9	-3.15537	75.1548	4.67257	2.28198e-06	TRUE	-2.06195	18.175	4.41554	0.0172989	TRUE
ENSMUSG00000026080	Chst10	-3.1545	415.683	18.4574	1.22883e-06	TRUE	-1.58948	261.596	74.0532	0.0469501	TRUE
ENSMUSG00000064325	Hhip	-3.14563	379.879	42.0633	9.91535e-11	TRUE	-2.45005	181.93	30.6775	2.90574e-06	TRUE
ENSMUSG00000034156	Tspoap1	-3.14002	219.201	7.08647	0.000118622	TRUE	-3.92054	65.7465	4.51863	3.72433e-06	TRUE
ENSMUSG00000040537	Adam22	-3.11372	318.826	9.50037	2.32616e-05	TRUE	-2.33648	3101.29	412.216	0.00305419	TRUE
ENSMUSG00000003559	As3mt	-3.10499	817.305	58.3702	1.96372e-08	TRUE	-2.971	263.401	28.7136	4.24583e-07	TRUE
ENSMUSG00000036931	Nfkbid	-3.09286	24.8366	3.00816	0.000116379	TRUE	-1.80693	29.9805	6.24863	0.0460287	TRUE
ENSMUSG00000046410	Kcnk6	-3.08854	1051.27	68.134	3.60436e-07	TRUE	-2.89594	487.256	54.7113	4.29862e-06	TRUE
ENSMUSG00000032420	Nt5e	-3.08529	489.428	35.4731	2.88889e-08	TRUE	-1.72481	301.756	88.5395	0.00727036	TRUE
ENSMUSG00000019906	Lin7a	-3.08281	243.822	15.9353	1.59386e-07	TRUE	-2.93466	57.3908	10.639	3.52829e-06	TRUE
ENSMUSG00000000359	Rem1	-3.08254	58.207	10.7665	0.000130028	TRUE	-2.65504	3.5881	0.955531	0.014021	TRUE
ENSMUSG00000015085	Entpd2	-3.08044	147.64	3.84546	0.0084526	TRUE	-3.86552	53.1765	3.64107	0.000743858	TRUE
ENSMUSG00000028885	Smpdl3b	-3.07772	843.51	122.024	3.68036e-08	TRUE	-2.19439	142.504	37.0318	0.000385056	TRUE
ENSMUSG00000038390	Gpr162	-3.07545	30.6394	1.16814	0.00197171	TRUE	-3.69591	11.4022	1.34277	0.00218306	TRUE
ENSMUSG00000005320	Fgfr4	-3.07004	39.665	1.08034	0.000634271	TRUE	-2.63639	9.91534	1.05862	0.0204779	TRUE
ENSMUSG00000039058	Ak5	-3.06812	1051.69	140.606	2.80793e-08	TRUE	-2.34675	760.781	113.189	7.31669e-05	TRUE
ENSMUSG00000030731	Syt3	-3.06586	100.545	2.4139	0.00037898	TRUE	-2.90967	15.0747	3.74415	0.00278952	TRUE
ENSMUSG00000039349	C130074G19Rik	-3.06219	80.6815	4.34172	6.6249e-05	TRUE	-2.85889	27.9637	5.08692	0.000717803	TRUE
ENSMUSG00000001663	Gstt1	-3.06177	1458.68	39.7678	6.99612e-05	TRUE	-3.3218	1161.15	122.677	1.72658e-05	TRUE
ENSMUSG00000022449	Adamts20	-3.05812	142.603	6.84343	2.75976e-05	TRUE	-3.97456	78.9005	5.55213	1.27255e-07	TRUE
ENSMUSG00000047067	Dusp28	-3.05031	104.657	9.59836	4.26272e-06	TRUE	-2.32024	60.3105	12.5752	0.00102226	TRUE
ENSMUSG00000026921	Egfl7	-3.03715	460.598	26.6242	2.79098e-05	TRUE	-3.79193	184.808	15.3916	2.11757e-07	TRUE
ENSMUSG00000028909	Ptpru	-3.03708	317.84	15.2062	0.000186952	TRUE	-3.24531	92.9574	9.14035	0.00011533	TRUE
ENSMUSG00000074785	Plxnc1	-3.02474	382.525	27.5493	6.35663e-08	TRUE	-3.7363	176.94	16.5282	1.15486e-10	TRUE
ENSMUSG00000020357	Flt4	-3.02162	519.839	81.6045	4.324e-06	TRUE	-2.52549	47.1682	7.8253	0.000723229	TRUE
ENSMUSG00000014773	Dll1	-3.01937	83.1989	0.749493	0.0292489	TRUE	-3.61054	30.0227	5.83627	0.0069496	TRUE
ENSMUSG00000039860	Srrm3	-3.01401	21.9816	0.584071	0.00490749	TRUE	-2.37639	10.776	3.17586	0.0384162	TRUE
ENSMUSG00000022464	Slc38a4	-3.01198	10304	777.307	4.05135e-08	TRUE	-1.82775	23868.3	4936.77	0.00351792	TRUE
ENSMUSG00000031027	Stk33	-3.00886	50.8704	4.76037	1.15867e-05	TRUE	-2.63403	13.0579	2.96968	0.00299455	TRUE
ENSMUSG00000016206	H2-M3	-3.0087	466.369	39.2511	9.22219e-07	TRUE	-2.34281	195.242	32.7644	0.000424587	TRUE
ENSMUSG00000025272	Tro	-3.00672	2976.43	179.206	4.61025e-07	TRUE	-3.18579	711.8	83.9983	2.11757e-07	TRUE
ENSMUSG00000029371	Cxcl5	-2.99905	13673.4	1092.49	1.84147e-08	TRUE	-2.37074	4165.86	732.035	2.8061e-05	TRUE
ENSMUSG00000032719	Sbspon	-2.99434	226.689	15.9455	1.94688e-06	TRUE	-2.9086	329.378	45.6541	3.52829e-06	TRUE
ENSMUSG00000052726	Kcnt2	-2.99035	409.48	23.9673	2.42941e-06	TRUE	-2.22651	81.5858	29.2593	0.0015809	TRUE
ENSMUSG00000033906	Zdhhc15	-2.98835	952.442	80.9734	1.47687e-08	TRUE	-1.85174	1878.59	406.254	0.00161504	TRUE
ENSMUSG00000034413	Neurl1b	-2.98813	177.785	8.76107	2.75976e-05	TRUE	-3.64824	151.854	8.93417	4.24583e-07	TRUE
ENSMUSG00000026828	Galnt5	-2.97861	912.236	40.6623	1.28226e-05	TRUE	-2.79141	772.191	104.879	7.34427e-05	TRUE
ENSMUSG00000023169	Slc38a1	-2.96548	2911.66	330.468	3.4388e-10	TRUE	-1.52189	768.15	259.885	0.00628026	TRUE
ENSMUSG00000046550	Spin2c	-2.96408	125.811	7.93395	9.4965e-06	TRUE	-2.30027	66.6377	15.4921	0.00145364	TRUE
ENSMUSG00000025780	Itih5	-2.96015	17421	1017.01	3.20454e-06	TRUE	-2.46867	3432.16	656.533	0.000246912	TRUE
ENSMUSG00000023873	1700010I14Rik	-2.95894	149.48	13.9299	1.43068e-05	TRUE	-2.43928	93.9752	6.63587	0.000963831	TRUE
ENSMUSG00000021175	Cdca7l	-2.95078	1405.66	186.592	3.20107e-08	TRUE	-1.36501	2747.47	705.278	0.0407411	TRUE
ENSMUSG00000028078	Dclk2	-2.94124	100.758	11.5262	4.60727e-06	TRUE	-2.62439	126.442	19.6235	5.25118e-05	TRUE
ENSMUSG00000038884	A230050P20Rik	-2.93976	877.722	55.936	4.47885e-05	TRUE	-3.00378	246.002	29.7722	5.16633e-05	TRUE
ENSMUSG00000067878	Map7d3	-2.93622	551.382	26.5466	6.27396e-06	TRUE	-1.8636	447.276	114.698	0.0124032	TRUE
ENSMUSG00000072769	NA	-2.93483	17.5605	1.33356	0.00113855	TRUE	-2.17201	9.87312	2.01415	0.0255347	TRUE
ENSMUSG00000052605	Isoc2b	-2.93267	347.591	23.5283	3.38965e-06	TRUE	-2.861	84.6744	13.8929	1.72698e-05	TRUE
ENSMUSG00000021747	4930452B06Rik	-2.92331	191.509	17.1035	3.55726e-05	TRUE	-2.45236	5.15935	2.86659	0.0123327	TRUE
ENSMUSG00000032118	Fez1	-2.91598	679.432	51.0776	9.10535e-07	TRUE	-2.39098	404.519	85.9873	0.000143504	TRUE
ENSMUSG00000040811	Eml2	-2.91516	727.908	38.2077	3.59017e-05	TRUE	-2.29604	609.868	107.087	0.00274677	TRUE
ENSMUSG00000004633	Chn2	-2.90017	32.6963	2.17086	0.00285427	TRUE	-2.53561	9.42753	3.17586	0.0203821	TRUE
ENSMUSG00000018451	NA	-2.89743	661.507	23.5385	0.000391858	TRUE	-3.47635	257.904	37.0093	1.5591e-05	TRUE
ENSMUSG00000071335	Mfsd4b3	-2.89369	81.1409	6.67801	6.52651e-06	TRUE	-2.19198	38.0174	5.37107	0.00230472	TRUE
ENSMUSG00000075256	Cerkl	-2.88702	150.556	8.27498	0.00023192	TRUE	-3.39059	19.2045	2.22033	0.000692549	TRUE
ENSMUSG00000006611	Hfe	-2.88193	1370.87	87.9352	2.29502e-05	TRUE	-2.3155	1379.5	198.943	0.0015988	TRUE
ENSMUSG00000068747	Sort1	-2.87499	1107.83	87.3065	2.77949e-07	TRUE	-2.04225	156.879	41.2888	0.00113906	TRUE
ENSMUSG00000025855	Prkar1b	-2.87304	1336.91	90.4063	1.13812e-05	TRUE	-3.088	376.232	43.147	3.52829e-06	TRUE
ENSMUSG00000085201	NA	-2.87211	19.6173	2.50171	0.000830838	TRUE	-2.02924	10.5415	1.44586	0.0432547	TRUE
ENSMUSG00000022297	Fzd6	-2.86944	354.309	33.0961	1.94671e-06	TRUE	-1.82344	950.517	165.861	0.0070442	TRUE
ENSMUSG00000027692	Tnik	-2.86753	318.363	17.3669	0.000152697	TRUE	-3.18852	22.8043	3.84724	0.000213959	TRUE
ENSMUSG00000000392	Fap	-2.86601	278.548	12.4411	0.000154251	TRUE	-2.05719	94.6975	28.8444	0.0165895	TRUE
ENSMUSG00000079499	6530402F18Rik	-2.86044	239.308	33.3226	5.35424e-07	TRUE	-2.65459	150.041	21.6376	8.98906e-06	TRUE
ENSMUSG00000026255	Efhd1	-2.86012	1315.77	35.9325	0.0133591	TRUE	-2.75733	120.272	28.9752	0.0228117	TRUE
ENSMUSG00000039774	Galnt12	-2.85912	92.3766	10.0068	5.29278e-05	TRUE	-1.84109	337.058	75.1317	0.0180861	TRUE
ENSMUSG00000022340	Sybu	-2.85612	88.2025	5.09122	5.80062e-05	TRUE	-1.81972	33.8758	8.57205	0.0323199	TRUE
ENSMUSG00000074671	Tspyl3	-2.85079	178.799	9.76379	3.14702e-05	TRUE	-2.10746	236.87	36.7424	0.00440237	TRUE
ENSMUSG00000037211	Spry1	-2.8466	179.748	19.6256	3.82082e-06	TRUE	-1.71951	413.227	66.0494	0.0139065	TRUE
ENSMUSG00000008540	Mgst1	-2.84198	1773.93	105.798	1.8166e-05	TRUE	-1.67911	2874.64	599.577	0.0344053	TRUE
ENSMUSG00000044576	Garem2	-2.83414	22.687	2.83255	0.000605959	TRUE	-2.79358	7.71792	2.40139	0.00417456	TRUE
ENSMUSG00000055745	Ldoc1l	-2.8314	473.492	38.849	6.78061e-06	TRUE	-2.33399	475.558	72.7104	0.000472407	TRUE
ENSMUSG00000039110	Mycbpap	-2.82859	291.408	22.7686	5.55499e-06	TRUE	-2.25895	126.906	19.2613	0.000891128	TRUE
ENSMUSG00000035835	Plppr3	-2.82512	67.0503	3.68003	0.0246498	TRUE	-3.83477	11.625	1.73	0.00333973	TRUE
ENSMUSG00000030301	Ccdc91	-2.82491	2420.75	207.643	1.64694e-06	TRUE	-2.02178	2059.52	430.927	0.00180881	TRUE
ENSMUSG00000029864	Gstk1	-2.8226	389.249	34.9196	3.6043e-07	TRUE	-2.60847	194.862	30.5744	6.06905e-06	TRUE
ENSMUSG00000030554	Synm	-2.81901	4567.64	192.87	0.000100624	TRUE	-2.3336	787.626	170.707	0.00290264	TRUE
ENSMUSG00000063689	Hist2h2ab	-2.81623	175.237	21.0164	5.01756e-05	TRUE	-1.98748	238.346	49.8331	0.0106026	TRUE
ENSMUSG00000021062	Rab15	-2.81524	526.542	32.904	8.07169e-05	TRUE	-2.95553	73.9218	14.1519	7.34427e-05	TRUE
ENSMUSG00000091747	NA	-2.80577	8609.74	1027.08	4.43628e-09	TRUE	-2.6068	5724.96	875.055	1.50966e-07	TRUE
ENSMUSG00000030630	Fah	-2.80438	2950.27	316.965	2.91447e-07	TRUE	-2.42498	2360.48	383.093	2.24168e-05	TRUE
ENSMUSG00000057286	St6galnac2	-2.79221	3222.81	189.449	1.55386e-05	TRUE	-2.88477	3125.26	371.961	1.0156e-05	TRUE
ENSMUSG00000070526	Peg12	-2.7854	712.061	79.9299	1.82867e-06	TRUE	-3.03361	133.491	20.0635	6.96904e-07	TRUE
ENSMUSG00000025478	Dpysl4	-2.77963	609.959	22.3601	0.000634271	TRUE	-3.13952	69.5997	14.0991	0.000174656	TRUE
ENSMUSG00000032359	Ctsh	-2.77723	603.783	47.3772	4.59464e-05	TRUE	-2.12154	472.242	64.6763	0.00466834	TRUE
ENSMUSG00000022454	Nell2	-2.77368	1877.98	88.2762	0.00114143	TRUE	-3.16376	47.5176	11.4412	0.000322973	TRUE
ENSMUSG00000022747	St3gal6	-2.77306	55.0154	2.33628	0.00158104	TRUE	-2.66075	24.6406	2.58244	0.00368024	TRUE
ENSMUSG00000023070	Rgn	-2.77026	10.9908	0.584071	0.0198128	TRUE	-2.56723	15.1708	1.62691	0.0172859	TRUE
ENSMUSG00000064267	Hvcn1	-2.76793	133.517	4.59495	0.00185942	TRUE	-2.86399	33.5686	7.69449	0.00213021	TRUE
ENSMUSG00000035228	Ccdc106	-2.76756	169.374	8.59564	0.000129133	TRUE	-2.25144	258.838	43.6122	0.00304499	TRUE
ENSMUSG00000048503	Tmem136	-2.76402	233.629	20.1116	2.97828e-06	TRUE	-2.10773	67.4022	17.4811	0.00136838	TRUE
ENSMUSG00000033752	Mnd1	-2.76348	253.858	36.145	1.03635e-08	TRUE	-2.53138	182.038	36.4609	4.37122e-07	TRUE
ENSMUSG00000039154	Shd	-2.76264	19.9247	1.33356	0.00950582	TRUE	-2.72648	4.53319	1.34277	0.0191588	TRUE
ENSMUSG00000053030	Spink2	-2.76242	108.28	6.4146	9.79418e-05	TRUE	-3.46377	61.2017	4.77765	1.72284e-06	TRUE
ENSMUSG00000019066	Rab3d	-2.76219	758.703	83.3771	4.6689e-06	TRUE	-3.05426	1206.12	116.036	4.40789e-07	TRUE
ENSMUSG00000049939	Lrrc4	-2.76046	21.9816	0.584071	0.00886164	TRUE	-3.58391	9.69255	1.05862	0.00179474	TRUE
ENSMUSG00000031302	Nlgn3	-2.76005	1068.62	39.4267	0.000662611	TRUE	-2.45555	256.978	51.5961	0.0046016	TRUE
ENSMUSG00000040612	Ildr2	-2.75873	120.927	10.1926	0.000102031	TRUE	-2.41125	20.818	3.66619	0.00662922	TRUE
ENSMUSG00000023935	Spats1	-2.75311	33.8622	2.17086	0.000590832	TRUE	-3.20852	21.2753	1.34277	0.000695507	TRUE
ENSMUSG00000046470	Sox18	-2.75266	78.7163	3.339	0.0326083	TRUE	-3.0085	72.6811	12.9902	0.0180861	TRUE
ENSMUSG00000040488	Ltbp4	-2.74942	1718.89	93.5455	0.00174211	TRUE	-2.49185	730.29	148.793	0.00749154	TRUE
ENSMUSG00000045259	Klhdc9	-2.73821	98.9786	5.8509	0.00264853	TRUE	-3.98399	8.56688	1.73	0.00026563	TRUE
ENSMUSG00000048330	Ric3	-2.7327	828.423	34.1905	0.000797748	TRUE	-2.24256	78.6355	29.1814	0.0141185	TRUE
ENSMUSG00000031146	Plp2	-2.73104	3029.24	359.379	1.81948e-06	TRUE	-2.23906	3675.28	594.416	0.000226126	TRUE
ENSMUSG00000027075	Slc43a1	-2.72853	790.65	120.917	4.09603e-07	TRUE	-3.17789	241.565	28.2761	1.26898e-08	TRUE
ENSMUSG00000031554	Adam5	-2.72778	377.187	20.9388	3.92904e-05	TRUE	-3.28507	91.2361	11.6977	2.08604e-06	TRUE
ENSMUSG00000040234	Tm7sf3	-2.72763	5682.26	407.663	9.286e-06	TRUE	-1.90969	4622.61	990.189	0.00565642	TRUE
ENSMUSG00000006360	Crip1	-2.72512	882.175	70.3049	4.27091e-05	TRUE	-3.27649	1186.15	93.2114	7.68513e-07	TRUE
ENSMUSG00000041797	Abca9	-2.72505	2345.96	159.611	5.96093e-06	TRUE	-2.69226	680.096	135.099	1.29742e-05	TRUE
ENSMUSG00000031434	Morc4	-2.72398	2044.01	214.166	3.07263e-07	TRUE	-1.36078	1632.88	519.871	0.0389734	TRUE
ENSMUSG00000037224	Zfyve28	-2.72045	102.815	10.8441	0.000192293	TRUE	-3.21227	42.8156	2.50448	4.61036e-05	TRUE
ENSMUSG00000027347	Rasgrp1	-2.72027	59.9575	7.41732	0.000225401	TRUE	-2.91898	9.06638	2.89171	0.00179672	TRUE
ENSMUSG00000028555	Ttc39a	-2.71727	223.619	22.1845	1.33328e-05	TRUE	-1.68573	513.322	102.399	0.0178742	TRUE
ENSMUSG00000025213	Kazald1	-2.71474	5162.81	287.665	0.000400694	TRUE	-2.93844	3276.41	489.861	0.000137141	TRUE
ENSMUSG00000041605	5730559C18Rik	-2.71409	14.1834	3.17358	0.00297736	TRUE	-3.02261	10.2765	1.05862	0.00373521	TRUE
ENSMUSG00000057762	NA	-2.70979	30.2705	3.2512	0.000335467	TRUE	-1.69623	29.1738	7.22928	0.0428488	TRUE
ENSMUSG00000050050	Ccdc158	-2.70764	164.677	11.4384	3.93489e-05	TRUE	-2.13479	48.7394	12.7312	0.00363115	TRUE
ENSMUSG00000052921	Arhgef15	-2.6999	60.2951	2.17086	0.00387972	TRUE	-3.48303	15.9776	1.73	0.000952126	TRUE
ENSMUSG00000032827	Ppp1r9a	-2.69306	221.964	14.3689	0.00122494	TRUE	-2.47717	136.695	16.8851	0.00531865	TRUE
ENSMUSG00000056043	Rgs9bp	-2.69265	130.355	8.2648	0.00023555	TRUE	-3.40148	36.5728	4.98383	1.5591e-05	TRUE
ENSMUSG00000079587	NA	-2.69259	18.5431	1.00272	0.00612817	TRUE	-2.95925	9.69255	1.23968	0.0083928	TRUE
ENSMUSG00000021130	Galnt16	-2.69137	240.016	17.2893	0.000103905	TRUE	-3.10972	58.9198	7.5914	2.13913e-05	TRUE
ENSMUSG00000071398	2410004P03Rik	-2.68264	18.0825	2.17086	0.00469174	TRUE	-3.2559	4.53319	0.671384	0.0149429	TRUE
ENSMUSG00000003355	Fkbp11	-2.681	2156.97	260.581	8.39739e-06	TRUE	-2.7888	662.357	93.6013	5.11144e-06	TRUE
ENSMUSG00000060703	Cd302	-2.68088	1744.7	137.297	5.29047e-06	TRUE	-2.34473	1700.44	255.291	0.000142787	TRUE
ENSMUSG00000022853	Ehhadh	-2.67798	328.34	31.3744	1.7291e-05	TRUE	-1.59046	411.571	98.0618	0.0291652	TRUE
ENSMUSG00000034209	Rasl10a	-2.67648	20.3238	1.24576	0.0111025	TRUE	-4.5319	9.37362	0.955531	7.8592e-05	TRUE
ENSMUSG00000020808	Fam64a	-2.67635	1936.66	245.307	4.60349e-06	TRUE	-2.74802	2373.74	281.364	3.52829e-06	TRUE
ENSMUSG00000025207	Sema4g	-2.67323	148.989	9.99664	0.000300808	TRUE	-2.14237	46.4037	12.8871	0.00894303	TRUE
ENSMUSG00000020256	Aldh1l2	-2.67277	29020.5	3683.88	7.89565e-08	TRUE	-1.50637	5588.99	2048.04	0.0101771	TRUE
ENSMUSG00000054728	Phactr1	-2.67172	597.742	28.3866	0.00154617	TRUE	-3.57147	42.5389	5.70806	3.99133e-05	TRUE
ENSMUSG00000025739	Gng13	-2.66857	19.6788	1.16814	0.0043633	TRUE	-3.04629	11.9322	2.11724	0.0017555	TRUE
ENSMUSG00000071317	Bves	-2.6621	76.5365	4.67257	0.000864916	TRUE	-3.16331	29.7999	2.96968	0.000192622	TRUE
ENSMUSG00000027669	Gnb4	-2.65784	1596.19	300.231	1.02656e-09	TRUE	-1.85423	1682.6	371.705	7.64474e-05	TRUE
ENSMUSG00000068962	Zfp114	-2.64048	126.363	13.015	6.10784e-06	TRUE	-2.35364	118.827	18.1274	9.77367e-05	TRUE
ENSMUSG00000021226	Acot2	-2.63656	1693.61	162.892	3.09875e-05	TRUE	-1.51839	681.438	226.724	0.0493165	TRUE
ENSMUSG00000020000	Moxd1	-2.6357	1594.84	83.7283	0.00167894	TRUE	-2.46169	46.0542	19.367	0.00697037	TRUE
ENSMUSG00000052852	Reep1	-2.63256	170.08	10.0068	0.000564863	TRUE	-3.21733	1048.71	71.7523	9.09255e-06	TRUE
ENSMUSG00000074121	Ntf5	-2.63186	31.4677	3.339	0.000653611	TRUE	-2.22576	58.0286	8.75311	0.00260827	TRUE
ENSMUSG00000060284	Sp7	-2.62924	141.557	21.6106	5.24955e-05	TRUE	-2.14231	94.8969	17.793	0.00245012	TRUE
ENSMUSG00000032890	Rims3	-2.62531	71.4703	1.91764	0.010988	TRUE	-2.68143	5.70108	1.52382	0.0331373	TRUE
ENSMUSG00000033578	Tmem35a	-2.62429	234.828	21.1347	7.49841e-05	TRUE	-2.82118	82.6809	10.4329	4.59828e-05	TRUE
ENSMUSG00000037636	Slc25a43	-2.62391	72.1757	8.92649	0.000151146	TRUE	-2.10962	112.066	13.0127	0.00381291	TRUE
ENSMUSG00000031099	Smarca1	-2.62341	6860.64	402.734	4.53649e-05	TRUE	-2.30277	3441.3	727.109	0.000730066	TRUE
ENSMUSG00000015981	Stk32c	-2.61635	36.687	1.49899	0.00407534	TRUE	-2.57064	17.326	2.19521	0.0128158	TRUE
ENSMUSG00000034285	Nipsnap1	-2.61621	655.76	57.1308	2.79098e-05	TRUE	-1.71497	1827.1	378.192	0.0168106	TRUE
ENSMUSG00000043943	Naalad2	-2.61247	173.18	18.5147	3.57336e-06	TRUE	-1.45294	3174.58	804.779	0.0215786	TRUE
ENSMUSG00000033152	Podxl2	-2.60811	1054.66	37.2826	0.0285531	TRUE	-4.01474	146.357	14.7982	0.000215613	TRUE
ENSMUSG00000025911	Adhfe1	-2.60764	135.942	14.3587	4.59444e-05	TRUE	-2.62895	117.171	19.03	4.54688e-05	TRUE
ENSMUSG00000038543	BC028528	-2.59193	209.562	16.3642	0.000103212	TRUE	-2.44749	48.4205	13.2215	0.000746036	TRUE
ENSMUSG00000026768	Itga8	-2.58855	1311.07	55.1661	0.000345195	TRUE	-1.70258	2524.78	735.482	0.0453715	TRUE
ENSMUSG00000032377	Plscr4	-2.58478	271.946	14.2709	0.000305872	TRUE	-3.09661	276.213	29.2065	9.48142e-06	TRUE
ENSMUSG00000030351	Tspan11	-2.58448	52.0375	6.33698	0.00165382	TRUE	-3.54385	6.4656	1.05862	0.00153489	TRUE
ENSMUSG00000020743	Mif4gd	-2.58111	712.986	66.3614	6.90547e-05	TRUE	-2.39837	641.162	85.1851	0.000377861	TRUE
ENSMUSG00000041012	Cmtm8	-2.57835	16.5477	0.749493	0.0168134	TRUE	-2.59204	13.684	1.83309	0.0199656	TRUE
ENSMUSG00000044350	Lacc1	-2.57769	1676.27	147.257	9.36325e-06	TRUE	-2.12976	1030.63	198.078	0.000613407	TRUE
ENSMUSG00000031066	Usp11	-2.57708	3278.66	285.216	1.58408e-05	TRUE	-1.71143	3801	887.055	0.0125942	TRUE
ENSMUSG00000023393	Slc17a9	-2.57191	35.6731	9.85159	0.000148162	TRUE	-1.69017	33.5264	10.38	0.0350349	TRUE
ENSMUSG00000043629	1700019D03Rik	-2.57161	15.1045	1.08034	0.0103917	TRUE	-3.33061	30.7028	1.73	0.000414315	TRUE
ENSMUSG00000033597	Caskin1	-2.56318	17.5303	1.16814	0.0374104	TRUE	-3.04435	3.36531	1.23968	0.0222657	TRUE
ENSMUSG00000034947	Tmem106a	-2.55939	549.597	51.3512	3.35137e-05	TRUE	-1.83918	1013.95	192.724	0.00733778	TRUE
ENSMUSG00000053040	Aph1c	-2.55851	105.487	12.4309	0.000136773	TRUE	-2.59242	73.0494	7.87555	0.000127392	TRUE
ENSMUSG00000019806	Aig1	-2.55491	770.335	89.6937	1.22883e-06	TRUE	-2.29877	607.528	108.193	2.65217e-05	TRUE
ENSMUSG00000044461	Shisa2	-2.55337	193.595	22.1171	5.71754e-05	TRUE	-2.51137	20.1496	4.85562	0.00115593	TRUE
ENSMUSG00000041729	Coro2b	-2.55016	89.981	11.273	0.000156849	TRUE	-2.71133	12.4739	2.37627	0.00118418	TRUE
ENSMUSG00000017400	Stac2	-2.55002	228.991	40.2233	0.000261123	TRUE	-2.36025	249.049	30.1568	0.00131665	TRUE
ENSMUSG00000035829	Ppp1r26	-2.54425	1227.74	77.4792	0.000366179	TRUE	-2.20514	654.473	121.935	0.00395154	TRUE
ENSMUSG00000026188	Tmem169	-2.54276	179.628	24.8822	1.17793e-05	TRUE	-2.3457	26.5191	7.56628	0.000548937	TRUE
ENSMUSG00000036885	Arhgef26	-2.53499	56.1512	3.49424	0.00146814	TRUE	-2.35505	58.6665	7.87555	0.00404839	TRUE
ENSMUSG00000057337	Chst3	-2.52829	138.029	12.3329	9.12978e-05	TRUE	-2.78334	60.4488	8.6249	4.30453e-05	TRUE
ENSMUSG00000078452	Raet1d	-2.5269	430.08	55.4664	1.91137e-05	TRUE	-2.42906	762.032	111.127	5.65738e-05	TRUE
ENSMUSG00000032507	Fbxl2	-2.52168	358.548	58.0864	8.81476e-06	TRUE	-1.53976	622.318	147.619	0.0191537	TRUE
ENSMUSG00000045009	Prrt3	-2.51671	26.6788	2.50171	0.009808	TRUE	-3.48147	51.1714	2.22033	9.90851e-05	TRUE
ENSMUSG00000049630	C1ql3	-2.51587	132.472	12.6167	0.000237083	TRUE	-2.24551	61.6706	13.659	0.00250382	TRUE
ENSMUSG00000015702	Anxa9	-2.51421	108.956	12.4309	1.75527e-05	TRUE	-1.56596	63.0496	17.2749	0.0204779	TRUE
ENSMUSG00000085814	NA	-2.51195	86.8208	10.9421	0.000150032	TRUE	-1.54409	85.2278	20.838	0.0450596	TRUE
ENSMUSG00000041144	Dnah7b	-2.50636	809.725	54.6024	0.000210133	TRUE	-1.60805	692.263	168.919	0.0449592	TRUE
ENSMUSG00000022383	Ppara	-2.50549	62.9053	6.18174	0.00341449	TRUE	-2.70211	10.0537	2.2983	0.00600161	TRUE
ENSMUSG00000064329	Scn1a	-2.493	35.1824	2.58951	0.00282886	TRUE	-2.50079	64.8248	11.5166	0.0017724	TRUE
ENSMUSG00000074934	Grem1	-2.49205	792.273	148.303	2.61785e-07	TRUE	-1.38083	8456.02	2644.46	0.0150122	TRUE
ENSMUSG00000053647	Gper1	-2.4907	806.287	67.9177	0.00170162	TRUE	-2.71382	89.761	23.2169	0.000785036	TRUE
ENSMUSG00000068874	Selenbp1	-2.48719	580.551	25.4866	0.00406104	TRUE	-2.72145	144.117	25.7465	0.00184173	TRUE
ENSMUSG00000069255	Dusp22	-2.48656	366.5	28.4744	9.15805e-05	TRUE	-2.09638	324.88	68.1667	0.00190904	TRUE
ENSMUSG00000047238	Mageh1	-2.48446	920.125	70.1293	0.000379685	TRUE	-2.01692	766.128	172.485	0.0082747	TRUE
ENSMUSG00000011382	Dhdh	-2.47808	64.9007	7.09666	0.00125777	TRUE	-2.59346	19.2467	1.62691	0.00269607	TRUE
ENSMUSG00000059901	Adamts14	-2.47328	1021.4	136.44	0.000631754	TRUE	-2.34342	507.664	81.5969	0.00192968	TRUE
ENSMUSG00000042155	Klhl23	-2.47281	2157.09	194.328	2.75976e-05	TRUE	-2.1857	1519.08	280.731	0.000443485	TRUE
ENSMUSG00000024873	Cnih2	-2.46775	142.419	13.4438	0.00114186	TRUE	-3.22095	78.401	9.58043	1.6314e-05	TRUE
ENSMUSG00000020642	Rnf144a	-2.46763	2294.24	205.881	6.9697e-05	TRUE	-2.28471	330.285	70.2389	0.000485304	TRUE
ENSMUSG00000000594	Gm2a	-2.46436	3568.26	310.49	0.000164047	TRUE	-1.80513	5345.23	1153.59	0.0145284	TRUE
ENSMUSG00000071547	Nt5dc2	-2.4621	3372.81	509.561	9.44893e-05	TRUE	-2.83654	1203.55	191.272	6.06905e-06	TRUE
ENSMUSG00000028773	Fabp3	-2.46115	82.3695	13.1804	6.98433e-05	TRUE	-1.72265	96.2383	25.7439	0.0107744	TRUE
ENSMUSG00000026959	Grin1	-2.45973	88.6015	4.75019	0.00680798	TRUE	-3.10466	17.7294	2.68553	0.00135408	TRUE
ENSMUSG00000043004	Gng2	-2.45883	741.287	147.564	1.10279e-07	TRUE	-2.47656	403.684	89.89	2.11757e-07	TRUE
ENSMUSG00000038879	Nipal2	-2.45454	75.3694	7.83596	0.000328804	TRUE	-2.22526	10.8182	3.82212	0.0142669	TRUE
ENSMUSG00000050447	Lypd6	-2.45398	158.659	18.5147	9.45785e-05	TRUE	-2.69636	914.936	107.645	9.67914e-06	TRUE
ENSMUSG00000035095	Fam167a	-2.4498	46.1732	4.91561	0.000109571	TRUE	-1.95188	122.492	33.778	0.00110518	TRUE
ENSMUSG00000031934	Panx1	-2.44483	424.429	80.5242	1.8401e-06	TRUE	-1.40052	238.273	88.102	0.0218976	TRUE
ENSMUSG00000015224	Cyp2j9	-2.4362	37.3924	5.00341	0.000138597	TRUE	-2.09143	136.683	23.4205	0.000201463	TRUE
ENSMUSG00000001520	Nrip2	-2.43392	123.478	7.59292	0.00248945	TRUE	-2.32493	26.7841	5.47416	0.012742	TRUE
ENSMUSG00000017969	Ptgis	-2.4316	1585.8	127.193	0.00113475	TRUE	-2.0356	238.561	55.7751	0.0132801	TRUE
ENSMUSG00000058420	Syt17	-2.43155	26.0338	4.50715	0.00143754	TRUE	-2.73081	13.6418	2.68553	0.00112577	TRUE
ENSMUSG00000034532	Fbxo16	-2.43143	119.178	12.1879	0.000151146	TRUE	-1.87467	60.7678	12.11	0.009559	TRUE
ENSMUSG00000032766	Gng11	-2.42033	659.72	72.5534	0.00017572	TRUE	-2.30245	189.1	45.473	0.000683409	TRUE
ENSMUSG00000029206	Nsun7	-2.42	180.701	27.8598	1.44074e-05	TRUE	-1.33142	173.321	55.7196	0.0464454	TRUE
ENSMUSG00000047013	Fbxo41	-2.41777	37.6696	1.91764	0.014394	TRUE	-2.95988	9.87312	2.19521	0.0083928	TRUE
ENSMUSG00000000253	Gmpr	-2.41679	405.184	38.0422	0.000519213	TRUE	-2.05933	316.144	60.2409	0.00594465	TRUE
ENSMUSG00000055782	Abcd2	-2.41524	798.026	74.2178	2.54304e-05	TRUE	-2.95932	404.226	54.9504	2.76108e-07	TRUE
ENSMUSG00000031575	Ash2l	-2.41151	3469.83	435.488	3.84959e-06	TRUE	-2.42088	3714.7	509.181	5.11144e-06	TRUE
ENSMUSG00000044117	2900011O08Rik	-2.41076	80.0365	4.59495	0.00289677	TRUE	-2.21667	37.6023	10.8201	0.00940717	TRUE
ENSMUSG00000035936	Aldh5a1	-2.40995	495.718	53.4241	4.30813e-05	TRUE	-1.39947	440.365	125.953	0.049444	TRUE
ENSMUSG00000030170	Wnt5b	-2.40988	584.781	48.9271	0.00301242	TRUE	-2.61742	247.977	48.7043	0.00133507	TRUE
ENSMUSG00000022371	Col14a1	-2.40672	3261.91	435.565	4.93854e-06	TRUE	-2.43038	4711.02	959.765	5.39303e-06	TRUE
ENSMUSG00000038893	Fam117a	-2.40277	1119.49	104.444	0.000618148	TRUE	-2.9101	673.34	96.7546	2.33636e-05	TRUE
ENSMUSG00000024968	Rcor2	-2.40213	837.478	87.8639	0.000662611	TRUE	-2.79638	177.174	37.9371	7.48227e-05	TRUE
ENSMUSG00000054580	Pla2r1	-2.3992	863.173	95.7202	0.000235151	TRUE	-1.74508	52.3392	22.1331	0.0263444	TRUE
ENSMUSG00000049687	Fam109b	-2.38594	238.081	23.9673	0.000454207	TRUE	-2.41456	36.7111	9.34913	0.00131665	TRUE
ENSMUSG00000051043	Gprc5c	-2.38565	552.701	66.3881	0.00235055	TRUE	-3.11816	21.4559	6.19839	0.000165522	TRUE
ENSMUSG00000022940	Pigp	-2.38175	2783.82	269.136	6.95809e-05	TRUE	-1.86945	2011.42	510.442	0.00435221	TRUE
ENSMUSG00000036030	Prtg	-2.38071	191.631	21.7188	0.000530322	TRUE	-2.40315	34.0681	7.43807	0.00180775	TRUE
ENSMUSG00000028972	Car6	-2.38021	45.4969	8.83868	0.000149238	TRUE	1.61869	14.1835	41.1883	0.0227983	TRUE
ENSMUSG00000038352	Arl5c	-2.38001	75.6143	7.85634	0.00121278	TRUE	-2.41361	33.9298	5.55213	0.00179474	TRUE
ENSMUSG00000034795	Ccdc122	-2.37739	988.609	117.02	5.00293e-06	TRUE	-2.05901	608.606	144.292	0.000169546	TRUE
ENSMUSG00000041642	Kif21b	-2.36968	582.382	91.2233	0.000362809	TRUE	-2.00926	108.382	40.0292	0.0056804	TRUE
ENSMUSG00000050132	Sarm1	-2.36897	150.554	13.8421	0.000514854	TRUE	-1.91312	59.6843	16.2163	0.0119	TRUE
ENSMUSG00000026483	Fam129a	-2.36781	15470.3	1858.84	1.58387e-05	TRUE	-1.41071	4387.75	1489.8	0.0314563	TRUE
ENSMUSG00000055254	Ntrk2	-2.36035	111.288	7.25189	0.00579068	TRUE	-2.13365	13.2384	3.64107	0.0368226	TRUE
ENSMUSG00000059326	Csf2ra	-2.35829	253.217	25.6011	0.041922	TRUE	-2.78041	111.229	15.4669	0.0150001	TRUE
ENSMUSG00000041329	Atp1b2	-2.35774	28.2751	0.584071	0.0489869	TRUE	-2.84634	5.15935	1.91106	0.0235767	TRUE
ENSMUSG00000058246	Gm10037	-2.35713	39.4504	2.92036	0.00543994	TRUE	-2.49117	26.0735	5.26798	0.00387216	TRUE
ENSMUSG00000047443	Erfe	-2.35659	182.758	26.9856	0.000410331	TRUE	-3.15486	81.9586	7.56628	3.52829e-06	TRUE
ENSMUSG00000019853	Hebp2	-2.35522	991.195	59.8018	0.00217682	TRUE	-1.79788	805.632	189.222	0.0379516	TRUE
ENSMUSG00000029165	Agbl5	-2.35291	574.894	55.2437	0.000324128	TRUE	-1.61366	523.322	129.187	0.0331138	TRUE
ENSMUSG00000021892	Sh3bp5	-2.347	1303.02	126.315	5.2967e-05	TRUE	-1.65216	899.91	315.319	0.0121988	TRUE
ENSMUSG00000072949	Acot1	-2.34441	255.151	33.6331	0.000731151	TRUE	-2.15694	33.7492	11.8787	0.00485096	TRUE
ENSMUSG00000027890	Gstm4	-2.33687	529.796	65.2607	6.38612e-06	TRUE	-2.13761	287.573	58.2796	7.66156e-05	TRUE
ENSMUSG00000020101	Vsir	-2.33426	191.078	30.3921	0.000948092	TRUE	-2.0585	56.5418	10.2518	0.00837906	TRUE
ENSMUSG00000069227	Gprin1	-2.32387	40.5548	6.25936	0.00326371	TRUE	-3.10726	9.1086	1.91106	0.00149754	TRUE
ENSMUSG00000025422	Agap2	-2.3154	50.1952	3.17358	0.0274229	TRUE	-3.18975	16.3387	3.3318	0.00172483	TRUE
ENSMUSG00000020810	Cygb	-2.31134	167.288	9.01429	0.0110414	TRUE	-3.05983	109.242	16.7092	0.000360008	TRUE
ENSMUSG00000053137	Mapk11	-2.31027	562.12	64.015	0.000530322	TRUE	-1.7392	443.873	97.1418	0.0203821	TRUE
ENSMUSG00000020312	Shc2	-2.30878	607.5	90.8517	0.000223838	TRUE	-2.29937	181.954	32.6137	0.000438788	TRUE
ENSMUSG00000031286	Glt28d2	-2.298	324.38	34.5009	0.000243498	TRUE	-1.85824	125.208	38.1381	0.00717506	TRUE
ENSMUSG00000059395	Nkapl	-2.297	85.2547	15.3513	3.4474e-05	TRUE	-2.25095	34.7365	9.39937	0.00019075	TRUE
ENSMUSG00000063698	Sfxn4	-2.29504	341.818	41.2667	0.000119405	TRUE	-1.73009	330.6	79.7942	0.00848778	TRUE
ENSMUSG00000048647	Exd1	-2.29436	163.787	14.757	0.000227898	TRUE	-2.02958	127.056	25.6936	0.00188319	TRUE
ENSMUSG00000025815	Dhtkd1	-2.29412	527.402	51.9823	0.000181551	TRUE	-1.61543	280.685	77.2845	0.0212356	TRUE
ENSMUSG00000039519	Cyp7b1	-2.28843	1249.96	205.003	1.98673e-05	TRUE	-2.55467	409.535	65.6648	2.9181e-06	TRUE
ENSMUSG00000020658	Efr3b	-2.28841	718.112	96.1796	4.0215e-05	TRUE	-1.44011	478.624	154.591	0.0283149	TRUE
ENSMUSG00000023017	Asic1	-2.286	177.081	16.256	0.00188565	TRUE	-2.55546	48.6433	7.38522	0.000937542	TRUE
ENSMUSG00000002108	Nr1h3	-2.28487	357.905	35.3853	0.00185942	TRUE	-1.71906	132.715	38.7869	0.0403837	TRUE
ENSMUSG00000051817	Sox12	-2.27691	708.132	88.4072	0.000864916	TRUE	-2.21772	292.875	76.6408	0.00178899	TRUE
ENSMUSG00000018417	Myo1b	-2.27627	6239.03	1162.4	5.33128e-07	TRUE	-2.08689	6090.82	1306.04	8.98906e-06	TRUE
ENSMUSG00000086537	Nespas	-2.27155	269.669	34.5073	0.000222887	TRUE	-1.64631	254.942	55.9561	0.01836	TRUE
ENSMUSG00000023904	Hcfc1r1	-2.26929	4773.26	364.032	0.00319249	TRUE	-1.83675	3931.64	823.266	0.0313029	TRUE
ENSMUSG00000072955	Tmsb15l	-2.26833	33.31	4.75019	0.00643794	TRUE	-2.59724	5.15935	1.91106	0.0142948	TRUE
ENSMUSG00000020639	Pfn4	-2.26802	68.3392	9.26752	0.00055464	TRUE	-2.44394	29.4388	3.92521	0.000775589	TRUE
ENSMUSG00000015335	Zdhhc12	-2.26552	357.105	78.0797	0.00121738	TRUE	-1.75143	314.723	62.9515	0.0252551	TRUE
ENSMUSG00000020098	Pcbd1	-2.26421	55.9053	7.3397	0.00114883	TRUE	-1.71004	639.928	127.218	0.0150122	TRUE
ENSMUSG00000024076	Vit	-2.2635	780.646	79.0965	0.000357983	TRUE	-2.86121	898.834	87.3275	3.52829e-06	TRUE
ENSMUSG00000052563	D930048N14Rik	-2.2633	11.2669	1.91764	0.0112293	TRUE	-2.9524	40.4798	3.53798	2.33636e-05	TRUE
ENSMUSG00000022865	Cxadr	-2.25941	2834.52	322.021	0.000584887	TRUE	-2.25973	169.914	45.1915	0.00102842	TRUE
ENSMUSG00000024451	Arap3	-2.25865	105.364	15.0204	0.00174211	TRUE	-2.70416	27.4642	3.07277	0.000619108	TRUE
ENSMUSG00000025867	Cplx2	-2.25859	832.566	109.056	0.000176807	TRUE	-1.70563	462.456	132.127	0.011472	TRUE
ENSMUSG00000000794	Kcnn3	-2.25709	65.331	3.17358	0.0274565	TRUE	-2.50624	7.53735	2.01415	0.0342944	TRUE
ENSMUSG00000066800	Rnasel	-2.25678	380.38	23.7141	0.00446595	TRUE	-1.96021	100.844	32.7973	0.0227001	TRUE
ENSMUSG00000029309	Sparcl1	-2.25606	6241.23	440.17	0.00130871	TRUE	-2.25657	4699.24	1206.82	0.00175247	TRUE
ENSMUSG00000045917	Tmem268	-2.25526	708.072	95.808	0.000226506	TRUE	-1.81682	273.858	76.8444	0.00697037	TRUE
ENSMUSG00000032289	Thsd4	-2.2552	232.127	19.1191	0.00719383	TRUE	-2.54628	64.6326	8.88392	0.0027962	TRUE
ENSMUSG00000002012	Pnck	-2.24686	93.1456	3.66985	0.0102805	TRUE	-2.60814	71.2976	8.83108	0.00232157	TRUE
ENSMUSG00000070822	Zscan18	-2.2455	359.809	43.4643	0.00031339	TRUE	-1.88826	79.0389	17.5062	0.00679406	TRUE
ENSMUSG00000051000	Fam160a1	-2.24501	1513.13	158.422	0.000356574	TRUE	-1.82535	540.233	157.126	0.00809776	TRUE
ENSMUSG00000019872	Smpdl3a	-2.24486	2042.51	148.199	0.00212783	TRUE	-2.30894	990.722	171.892	0.00187472	TRUE
ENSMUSG00000072066	6720489N17Rik	-2.24367	138.151	17.1035	0.000272165	TRUE	-1.59046	168.662	47.0445	0.0203821	TRUE
ENSMUSG00000058773	Hist1h1b	-2.24191	7784.85	1477.56	0.000259811	TRUE	-1.72996	10113.7	2307.05	0.011472	TRUE
ENSMUSG00000019838	Slc16a10	-2.24073	248.553	18.096	0.00199892	TRUE	-2.20143	102.542	20.3477	0.00420159	TRUE
ENSMUSG00000070407	Hs3st3b1	-2.24061	184.418	21.0164	0.000443497	TRUE	-2.5133	92.819	19.6009	9.71347e-05	TRUE
ENSMUSG00000041189	Chrnb1	-2.23688	90.2884	20.9489	0.000396056	TRUE	-1.57676	118.628	22.1279	0.0269616	TRUE
ENSMUSG00000055210	Foxd2	-2.2352	70.9785	10.9319	0.0124534	TRUE	-2.47098	33.9298	10.0205	0.00660807	TRUE
ENSMUSG00000086287	Gm15972	-2.22799	12.9862	1.33356	0.0206299	TRUE	-2.19129	13.7262	3.46001	0.0203821	TRUE
ENSMUSG00000056671	Prelid2	-2.22473	128.511	15.9353	0.000640998	TRUE	-2.44196	33.6647	4.20936	0.000817524	TRUE
ENSMUSG00000028051	Hcn3	-2.21855	38.5594	2.57933	0.0325388	TRUE	-2.43209	12.7506	4.69969	0.0281902	TRUE
ENSMUSG00000020623	Map2k6	-2.21777	465.973	42.7555	0.00121738	TRUE	-1.76619	245.095	63.7286	0.0199656	TRUE
ENSMUSG00000021256	Vash1	-2.21569	98.8556	8.50784	0.00405682	TRUE	-2.25553	32.7619	11.7756	0.00513153	TRUE
ENSMUSG00000021123	Rdh12	-2.2156	176.004	27.6842	7.07323e-06	TRUE	-1.97129	234.354	54.7165	7.98306e-05	TRUE
ENSMUSG00000036292	Gramd1c	-2.21507	330.118	43.262	8.98973e-05	TRUE	-2.22999	326.259	61.5334	0.000101882	TRUE
ENSMUSG00000090124	Ugt1a7c	-2.2137	316.702	67.158	6.47778e-05	TRUE	-1.61679	1737.14	349.742	0.00775139	TRUE
ENSMUSG00000042766	Trim46	-2.20676	707.365	90.7842	0.0042621	TRUE	-2.01394	360.608	71.916	0.0142669	TRUE
ENSMUSG00000044033	Ccdc141	-2.20582	608.782	99.3328	9.08537e-05	TRUE	-1.56859	1873.95	428.236	0.0133529	TRUE
ENSMUSG00000037762	Slc16a9	-2.20442	1717.94	151.035	0.000797748	TRUE	-2.11612	511.681	138.154	0.0019623	TRUE
ENSMUSG00000031543	Ank1	-2.2027	1065.85	151.599	0.000857356	TRUE	-1.54228	361.246	98.2057	0.0459865	TRUE
ENSMUSG00000003863	Ppfia3	-2.20222	75.2465	14.612	0.0106123	TRUE	-2.54004	30.3417	4.20936	0.00413164	TRUE
ENSMUSG00000041741	Pde3a	-2.20059	485.958	36.243	0.021265	TRUE	-2.2247	14.1835	2.58244	0.0403837	TRUE
ENSMUSG00000031202	Rab39b	-2.19407	1278.9	205.333	1.7291e-05	TRUE	-1.25037	839.286	293.654	0.0440016	TRUE
ENSMUSG00000090920	NA	-2.18769	36.2879	2.58951	0.0254071	TRUE	-2.08242	24.3639	6.45481	0.0407411	TRUE
ENSMUSG00000060512	0610040J01Rik	-2.18526	13.4467	1.49899	0.0210683	TRUE	-3.22266	28.1865	2.40139	0.00014971	TRUE
ENSMUSG00000042246	Tmc7	-2.17845	38.7752	1.82983	0.0328964	TRUE	-2.42307	10.4571	1.91106	0.0428784	TRUE
ENSMUSG00000004113	Cacna1b	-2.17488	3444.53	447.7	0.000413572	TRUE	-2.21434	1054.35	210.229	0.000452564	TRUE
ENSMUSG00000055313	Pgbd1	-2.16574	199.983	25.4561	0.000431579	TRUE	-2.10954	78.3588	16.1383	0.00131577	TRUE
ENSMUSG00000038732	Mboat1	-2.16152	571.329	108.897	3.2433e-05	TRUE	-1.75993	1015.05	227.168	0.0015809	TRUE
ENSMUSG00000027074	Slc43a3	-2.15935	2412.45	344.589	0.000126919	TRUE	-2.02722	1347.39	263.901	0.000566914	TRUE
ENSMUSG00000027102	Hoxd8	-2.15609	1565.35	159.708	0.00058602	TRUE	-2.37389	1327.88	218.529	0.000154523	TRUE
ENSMUSG00000025140	Pycr1	-2.15588	3000.79	519.938	0.000454938	TRUE	-1.67499	661.607	227.345	0.0149338	TRUE
ENSMUSG00000051146	Camk2n2	-2.15468	325.637	44.7508	0.00313529	TRUE	-1.99107	209.026	45.292	0.0101507	TRUE
ENSMUSG00000046447	Camk2n1	-2.15033	345.502	26.3138	0.00290566	TRUE	-2.25306	252.306	56.7358	0.00193057	TRUE
ENSMUSG00000021678	F2rl1	-2.14923	150.523	27.1409	0.00121645	TRUE	-2.23591	61.3095	14.9013	0.00136838	TRUE
ENSMUSG00000082082	NA	-2.14701	38.1906	13.1028	0.00312654	TRUE	-1.96771	27.5486	8.59978	0.00914517	TRUE
ENSMUSG00000054871	Tmem158	-2.14594	232.59	19.1293	0.0212171	TRUE	-2.93093	96.2266	18.9018	0.000785036	TRUE
ENSMUSG00000049404	Rarres1	-2.14526	473.372	23.275	0.00763715	TRUE	-1.92362	12534.7	2334.18	0.0227568	TRUE
ENSMUSG00000028871	Rspo1	-2.14237	21.6127	2.33628	0.0257448	TRUE	-2.1179	28.1865	9.29628	0.0194825	TRUE
ENSMUSG00000072568	Fam84b	-2.13531	77.4252	8.42004	0.00306866	TRUE	-1.92035	48.2516	15.6203	0.0143073	TRUE
ENSMUSG00000028093	Acp6	-2.131	472.168	115.859	3.00675e-05	TRUE	-1.28999	473.657	153.173	0.0332158	TRUE
ENSMUSG00000041911	Dlx1	-2.12675	180.208	58.7011	0.000250945	TRUE	-1.52313	389.812	99.8828	0.0186173	TRUE
ENSMUSG00000050947	Amigo1	-2.12598	687.136	75.8618	0.000884295	TRUE	-1.65631	356.124	115.141	0.0204495	TRUE
ENSMUSG00000022223	Sdr39u1	-2.12274	504.069	80.5038	0.00128979	TRUE	-1.84261	656.537	113.944	0.00913485	TRUE
ENSMUSG00000040812	Agbl2	-2.11816	743.99	75.2205	0.00121738	TRUE	-2.27953	293.623	43.6651	0.000632583	TRUE
ENSMUSG00000022505	Emp2	-2.11808	9056.01	1147.88	0.00019919	TRUE	-2.29478	6132.57	1179.39	6.09913e-05	TRUE
ENSMUSG00000024430	Cabyr	-2.11773	37.5165	2.66713	0.0204741	TRUE	-2.06315	41.2865	8.72799	0.024507	TRUE
ENSMUSG00000025466	Fuom	-2.11679	188.254	25.1151	0.00130061	TRUE	-1.93623	97.0216	21.6627	0.00650818	TRUE
ENSMUSG00000022122	Ednrb	-2.11666	40.8913	23.275	0.0160296	TRUE	-2.82258	42.7851	5.0618	0.0017724	TRUE
ENSMUSG00000021303	Gng4	-2.11638	7.15318	1.75221	0.0417701	TRUE	-2.20099	106.714	12.6004	0.00190904	TRUE
ENSMUSG00000028339	Col15a1	-2.11595	425.603	43.9135	0.020781	TRUE	-2.89482	95.9733	31.3541	0.000775873	TRUE
ENSMUSG00000025920	Stau2	-2.1112	943.848	117.176	0.000255797	TRUE	-1.47056	922.984	286.696	0.0264654	TRUE
ENSMUSG00000020102	Slc16a7	-2.10989	1582.76	160.803	0.00122872	TRUE	-2.04509	942.456	206.713	0.00250382	TRUE
ENSMUSG00000029651	Mtus2	-2.10882	186.934	31.7523	0.00022729	TRUE	-1.95139	62.2429	21.8464	0.00146872	TRUE
ENSMUSG00000046844	Vat1l	-2.10865	395.267	53.5322	0.00477745	TRUE	-1.85906	13.419	5.37107	0.0428488	TRUE
ENSMUSG00000052056	Zfp217	-2.10845	1272.19	212.244	0.000166601	TRUE	-1.52427	1188.46	291.866	0.0165035	TRUE
ENSMUSG00000044254	Pcsk9	-2.1053	229.054	54.68	0.00216741	TRUE	-2.39774	665.345	87.4254	0.000364739	TRUE
ENSMUSG00000041608	Entpd3	-2.1051	19.2797	2.50171	0.0210683	TRUE	-3.24748	13.1001	1.62691	0.000370089	TRUE
ENSMUSG00000003644	Rps6ka1	-2.10342	911.466	109.738	0.00278963	TRUE	-1.97664	390.765	103.014	0.00746724	TRUE
ENSMUSG00000022210	Dhrs4	-2.0996	1477.18	196.299	0.00122665	TRUE	-1.77103	1089.23	264.406	0.0123204	TRUE
ENSMUSG00000004933	Matk	-2.09931	51.4238	4.83799	0.0244933	TRUE	-2.32157	24.5444	4.77765	0.0160676	TRUE
ENSMUSG00000028600	Podn	-2.09895	674.671	79.2517	0.00760257	TRUE	-2.16465	335.222	68.3529	0.0069496	TRUE
ENSMUSG00000050936	NA	-2.09721	10857	2431.11	0.000362729	TRUE	-1.6966	9693.41	2558.71	0.00842789	TRUE
ENSMUSG00000022537	Tmem44	-2.09643	2692.78	246.59	0.00750261	TRUE	-2.29251	385.382	130.933	0.00351792	TRUE
ENSMUSG00000019989	Enpp3	-2.09598	176.526	40.5745	0.000256258	TRUE	-1.97834	68.1668	17.456	0.00168647	TRUE
ENSMUSG00000040613	Apobec1	-2.09525	624.073	88.4785	0.000136773	TRUE	-1.39549	483.687	174.894	0.028769	TRUE
ENSMUSG00000018920	Cxcl16	-2.09255	226.171	19.3723	0.0105602	TRUE	-2.21079	51.4786	14.0991	0.00944323	TRUE
ENSMUSG00000086022	Rad51ap2	-2.09086	45.2521	8.94686	0.00441143	TRUE	-1.98877	54.3561	10.9483	0.00777236	TRUE
ENSMUSG00000079056	Kcnip3	-2.08977	162.251	26.1076	0.00450115	TRUE	-2.13079	30.9256	7.85042	0.00757253	TRUE
ENSMUSG00000071369	Map3k5	-2.08775	137.076	29.369	5.65604e-05	TRUE	-2.16141	213.801	49.27	2.65217e-05	TRUE
ENSMUSG00000017692	Rhbdl3	-2.0873	312.9	21.874	0.00831229	TRUE	-2.21344	152.034	35.093	0.00561118	TRUE
ENSMUSG00000008734	Gprc5b	-2.08064	1958.63	238.237	0.00143754	TRUE	-1.72943	4504.84	927.67	0.0152217	TRUE
ENSMUSG00000028015	Ctso	-2.07836	2676.62	312.32	0.000662611	TRUE	-2.26715	2000.62	387.044	0.000213959	TRUE
ENSMUSG00000052949	Rnf157	-2.07792	625.397	74.9876	0.00251598	TRUE	-2.4727	554.947	74.8302	0.000235642	TRUE
ENSMUSG00000028391	Wdr31	-2.07614	235.808	43.9911	0.000219891	TRUE	-1.40931	126.219	38.8346	0.0319786	TRUE
ENSMUSG00000086552	Dlx4os	-2.07465	55.1686	8.02176	0.00980778	TRUE	-2.19186	54.6094	9.21831	0.0052428	TRUE
ENSMUSG00000027173	Depdc7	-2.07334	102.845	20.5672	3.93489e-05	TRUE	-1.18728	89.8149	32.5383	0.0478065	TRUE
ENSMUSG00000025738	Fbxl16	-2.07112	271.728	18.8557	0.0148453	TRUE	-2.15811	182.081	36.823	0.0127095	TRUE
ENSMUSG00000022519	Srl	-2.0701	277.777	36.6412	0.000468766	TRUE	-2.10248	120.663	26.702	0.000668499	TRUE
ENSMUSG00000085995	NA	-2.06879	51.3612	14.9326	0.000453456	TRUE	-1.73204	48.1977	8.41872	0.00652083	TRUE
ENSMUSG00000029153	Ociad2	-2.06835	88.2326	17.5323	0.000490782	TRUE	-2.76022	55.6084	8.03148	5.45119e-06	TRUE
ENSMUSG00000003070	Efna2	-2.0662	374.086	25.0476	0.0258847	TRUE	-2.76042	178.408	28.7162	0.0015616	TRUE
ENSMUSG00000020251	Glt8d2	-2.06529	4260.91	367.973	0.00400241	TRUE	-2.0205	1995.99	555.552	0.00656017	TRUE
ENSMUSG00000029162	Khk	-2.06003	321.097	29.6998	0.00698826	TRUE	-2.03348	268.837	52.0335	0.00972758	TRUE
ENSMUSG00000071847	Apcdd1	-2.05808	411.354	70.8991	0.00290925	TRUE	-1.60269	616.172	122.83	0.037717	TRUE
ENSMUSG00000066361	Serpina3c	-2.05414	63.1512	4.76037	0.0238494	TRUE	-3.31343	104.601	10.9734	2.82432e-05	TRUE
ENSMUSG00000039470	Zdhhc2	-2.05102	91.0877	18.8353	0.000797748	TRUE	-1.90491	599.472	141.73	0.00152085	TRUE
ENSMUSG00000036611	Eepd1	-2.05008	228.258	29.9938	0.00417585	TRUE	-1.68506	176.602	62.1017	0.0304402	TRUE
ENSMUSG00000026077	Npas2	-2.04683	283.24	41.3914	0.00110137	TRUE	-1.62255	126.791	30.1594	0.021532	TRUE
ENSMUSG00000025574	Tk1	-2.04399	2976.14	686.432	0.000851648	TRUE	-1.83899	4572.8	905.199	0.00462732	TRUE
ENSMUSG00000028807	Zbtb8a	-2.04084	1165.82	107.628	0.00552203	TRUE	-1.68637	1124.4	290.548	0.0374024	TRUE
ENSMUSG00000047205	Dusp18	-2.037	1825.44	359.23	4.12209e-05	TRUE	-1.52532	928.059	289.713	0.00579726	TRUE
ENSMUSG00000029716	Tfr2	-2.03601	20.9375	4.42953	0.0318255	TRUE	-2.54766	7.04954	1.05862	0.0372464	TRUE
ENSMUSG00000040699	Limd2	-2.03057	2124.71	252.67	0.00450115	TRUE	-2.63186	795.401	127.332	0.000117479	TRUE
ENSMUSG00000020684	Rasl10b	-2.02959	88.9704	4.91561	0.0318255	TRUE	-2.56087	20.5952	5.57725	0.00791252	TRUE
ENSMUSG00000061048	Cdh3	-2.02951	11040.7	1655.73	0.00269948	TRUE	-2.18414	1729.26	453.464	0.00131813	TRUE
ENSMUSG00000030494	Rhpn2	-2.02853	73.9274	9.35532	0.0117525	TRUE	-2.09317	45.8619	9.42449	0.0131959	TRUE
ENSMUSG00000002804	Nudt14	-2.02757	218.095	33.1164	0.00477529	TRUE	-2.23963	162.238	30.1871	0.00179474	TRUE
ENSMUSG00000049556	Lingo1	-2.02691	295.125	22.0089	0.0413432	TRUE	-2.66787	84.2944	27.5042	0.00441954	TRUE
ENSMUSG00000022686	B3gnt5	-2.02653	922.233	149.479	0.000770463	TRUE	-1.62974	1992.95	572.023	0.0139587	TRUE
ENSMUSG00000031557	Plekha2	-2.02643	3273.14	716.443	6.32817e-05	TRUE	-2.13233	714.976	138.665	3.59981e-05	TRUE
ENSMUSG00000042734	Ttc9	-2.02606	458.445	124.089	8.81386e-05	TRUE	-2.11652	85.4623	22.4398	0.00012445	TRUE
ENSMUSG00000087471	NA	-2.026	1361.4	210.874	0.000419196	TRUE	-1.67735	1360.05	333.25	0.00720651	TRUE
ENSMUSG00000040219	Ttc12	-2.02317	735.793	146.571	0.000412328	TRUE	-1.93771	631.031	125.254	0.00113906	TRUE
ENSMUSG00000059049	Frem1	-2.02295	593.717	41.422	0.0119486	TRUE	-2.57775	233.282	40.6425	0.000889714	TRUE
ENSMUSG00000023232	Serinc2	-2.02283	129.125	39.5985	0.00202416	TRUE	-2.28327	16.5193	3.51285	0.00371883	TRUE
ENSMUSG00000006651	Aplp1	-2.02095	780.926	76.8912	0.0252207	TRUE	-2.121	298.787	66.6532	0.0208736	TRUE
ENSMUSG00000078995	Zfp456	-2.01974	306.389	57.9108	0.000179832	TRUE	-1.28415	267.892	90.9183	0.043609	TRUE
ENSMUSG00000092003	NA	-2.01888	1311.08	216.482	7.94149e-05	TRUE	-1.68807	1297.59	364.871	0.00203112	TRUE
ENSMUSG00000038486	Sv2a	-2.01821	183.926	23.7141	0.00552203	TRUE	-2.08387	120.422	30.9616	0.00469546	TRUE
ENSMUSG00000087611	NA	-2.01745	25.0512	6.26954	0.0259715	TRUE	-2.32734	7.27233	1.52382	0.0272379	TRUE
ENSMUSG00000057329	Bcl2	-2.01345	479.198	113.863	2.74566e-05	TRUE	-1.23652	1135.08	390.624	0.0273081	TRUE
ENSMUSG00000031891	Hsd11b2	-2.01318	203.607	12.1981	0.0365518	TRUE	-2.4299	8.48244	3.25383	0.0318273	TRUE
ENSMUSG00000033595	Lgi3	-2.00871	85.2245	9.59836	0.0162824	TRUE	-2.33629	10.6799	2.47936	0.0191537	TRUE
ENSMUSG00000035473	Galm	-2.00772	832.807	144.094	0.00117287	TRUE	-1.43398	1488.08	403.8	0.0440016	TRUE
ENSMUSG00000039396	Neil3	-2.004	1264.07	289.883	0.000103212	TRUE	-1.32365	1718.11	515.491	0.0273954	TRUE
ENSMUSG00000041809	Efhc1	-2.0036	491.575	66.1184	0.0015845	TRUE	-1.93273	189.721	48.2617	0.00370158	TRUE
ENSMUSG00000004748	Mtfp1	-2.00029	85.9913	10.9421	0.0123144	TRUE	-2.2564	65.4815	9.68352	0.0046	TRUE
ENSMUSG00000024245	Tmem178	-1.99935	534.487	87.1653	0.00254598	TRUE	-2.61746	74.0062	10.976	0.000101882	TRUE
ENSMUSG00000074394	NA	-1.99857	59.1906	6.00613	0.00837717	TRUE	-1.96767	44.8746	9.39937	0.0120569	TRUE
ENSMUSG00000020646	Mboat2	-1.99794	752.186	144.627	0.000538126	TRUE	-1.90612	128.404	37.8314	0.00190904	TRUE
ENSMUSG00000032492	Pth1r	-1.99463	1798.47	146.694	0.019304	TRUE	-2.12388	427.879	113.72	0.0139998	TRUE
ENSMUSG00000029861	Fam131b	-1.99225	1441.93	230.32	0.000859235	TRUE	-2.70143	1527.07	179.926	2.79806e-06	TRUE
ENSMUSG00000043496	Tril	-1.99166	187.917	8.18718	0.0438267	TRUE	-2.21316	380.73	127.515	0.0219022	TRUE
ENSMUSG00000032392	Parp16	-1.98915	251.343	55.4358	5.80639e-05	TRUE	-1.76968	95.3237	30.8334	0.00096411	TRUE
ENSMUSG00000063296	Tmem117	-1.98691	182.913	28.6971	0.00445294	TRUE	-1.65704	787.561	157.35	0.0262475	TRUE
ENSMUSG00000020654	Adcy3	-1.98662	5524.19	738.055	0.00494619	TRUE	-1.59577	4201.9	1085.91	0.0430804	TRUE
ENSMUSG00000087408	Cers1	-1.9856	193.137	12.8496	0.0474453	TRUE	-2.58228	57.6675	9.60555	0.00733778	TRUE
ENSMUSG00000049409	Prokr1	-1.98383	1419.45	104.448	0.0249205	TRUE	-2.66321	71.3515	20.9688	0.00178899	TRUE
ENSMUSG00000044362	Ccdc89	-1.97884	171.43	25.3683	0.00169289	TRUE	-1.53497	76.6187	24.7632	0.0332568	TRUE
ENSMUSG00000050122	Vwa3b	-1.97776	23.1173	2.33628	0.0360074	TRUE	-2.95036	9.65033	1.23968	0.00671561	TRUE
ENSMUSG00000054474	Thnsl2	-1.97741	1111.39	148.317	0.00254453	TRUE	-1.89088	739.243	159.118	0.00558961	TRUE
ENSMUSG00000033107	Rnf125	-1.97607	202.652	29.6324	0.00147006	TRUE	-1.8732	128.435	36.3552	0.00395154	TRUE
ENSMUSG00000029436	Mmp17	-1.97259	257.608	25.1456	0.0152193	TRUE	-2.99056	85.3239	12.447	9.71347e-05	TRUE
ENSMUSG00000031133	Arhgef6	-1.96368	2829.09	526.27	0.000129133	TRUE	-1.39019	2156.74	733.141	0.0175777	TRUE
ENSMUSG00000033102	Cdc14b	-1.96021	1803.69	315.601	0.000124196	TRUE	-1.29517	1469.72	447.614	0.0299138	TRUE
ENSMUSG00000040183	Ankrd6	-1.95996	127.529	21.6106	0.00173929	TRUE	-1.59324	79.9606	25.5905	0.0209583	TRUE
ENSMUSG00000039357	Fut11	-1.9598	3819.1	464.342	0.0022568	TRUE	-1.52684	3099.19	914.766	0.0338262	TRUE
ENSMUSG00000047250	Ptgs1	-1.95783	1007.16	124.293	0.00249716	TRUE	-1.7682	734.246	208.574	0.0101507	TRUE
ENSMUSG00000040701	Ap1g2	-1.95652	425.384	79.0252	0.00109658	TRUE	-1.52834	484.805	119.086	0.0214216	TRUE
ENSMUSG00000048581	E130311K13Rik	-1.95573	1044.34	132.956	0.00169289	TRUE	-1.71363	777.521	222.289	0.0103535	TRUE
ENSMUSG00000003153	Slc2a3	-1.95494	413.868	104.461	9.61661e-05	TRUE	-1.98834	486.719	125.086	9.19166e-05	TRUE
ENSMUSG00000012428	Steap4	-1.95055	1193	83.3747	0.0383851	TRUE	-2.55751	306.47	77.8528	0.00404839	TRUE
ENSMUSG00000037071	Scd1	-1.94751	17867.2	2929.45	0.000618148	TRUE	-1.73585	11887.7	3591.85	0.00413164	TRUE
ENSMUSG00000021684	Pde8b	-1.94679	528.694	111.78	0.000345929	TRUE	-1.5433	120.452	39.1213	0.0125695	TRUE
ENSMUSG00000020150	Gamt	-1.94413	1166.5	131.892	0.00933834	TRUE	-1.71141	708.637	206.389	0.033925	TRUE
ENSMUSG00000019590	Cyb561	-1.93978	92.1015	8.17699	0.0205647	TRUE	-2.3404	40.6065	7.38522	0.00628026	TRUE
ENSMUSG00000086180	NA	-1.93664	124.612	23.5385	0.00899386	TRUE	-1.75294	21.3175	9.55531	0.0371187	TRUE
ENSMUSG00000091966	NA	-1.93653	35.7357	3.50443	0.0286958	TRUE	-2.14321	32.5391	6.12042	0.0129077	TRUE
ENSMUSG00000027840	Wnt2b	-1.93409	136.004	20.851	0.0281398	TRUE	-3.27438	48.9622	8.57465	4.46692e-05	TRUE
ENSMUSG00000057182	Scn3a	-1.93305	3056.53	807.678	0.000107805	TRUE	-1.80259	1115.49	302.035	0.00056421	TRUE
ENSMUSG00000021373	Cap2	-1.93165	729.497	178.979	0.000550268	TRUE	-1.45524	892.915	200.243	0.0203821	TRUE
ENSMUSG00000050930	Map10	-1.92746	331.257	44.0789	0.0223941	TRUE	-1.9822	25.9468	11.0289	0.030417	TRUE
ENSMUSG00000045691	Thtpa	-1.92074	1659.11	262.623	0.00249716	TRUE	-1.85529	1314.83	298.006	0.00481065	TRUE
ENSMUSG00000045467	Ttll13	-1.9138	61.8925	9.35532	0.021267	TRUE	-1.84097	23.1538	7.28213	0.0413628	TRUE
ENSMUSG00000002900	Lamb1	-1.91328	27196.6	5101.58	0.00050962	TRUE	-2.09339	24120.2	4555.25	0.000147646	TRUE
ENSMUSG00000041633	Kctd12b	-1.91229	1452.96	165.022	0.0030769	TRUE	-1.88436	810.433	234.662	0.00471646	TRUE
ENSMUSG00000013367	Iglon5	-1.90808	443.776	41.7426	0.0214343	TRUE	-1.97452	165.031	41.9654	0.0202477	TRUE
ENSMUSG00000049303	Syt12	-1.90251	245.634	55.3315	0.00195009	TRUE	-1.95646	449.874	89.8069	0.0015616	TRUE
ENSMUSG00000047342	Zfp286	-1.90102	904.25	116.585	0.00393097	TRUE	-2.00166	627.593	134.609	0.00264702	TRUE
ENSMUSG00000004631	Sgce	-1.90086	8182.87	839.361	0.00645315	TRUE	-2.13326	6304.47	1255.09	0.00195657	TRUE
ENSMUSG00000025993	Slc40a1	-1.9003	407.794	52.5193	0.00460465	TRUE	-2.14347	133.306	41.5478	0.00145258	TRUE
ENSMUSG00000086784	Isoc2a	-1.89819	799.135	135.835	0.00432169	TRUE	-1.76623	367.707	99.234	0.0120569	TRUE
ENSMUSG00000047115	Fam221a	-1.89346	98.7316	15.9455	0.00529406	TRUE	-1.68537	91.2056	21.9218	0.0195852	TRUE
ENSMUSG00000028189	Ctbs	-1.8926	1773.75	305.855	0.0010627	TRUE	-1.74073	1822.24	439.044	0.00423116	TRUE
ENSMUSG00000039787	Cercam	-1.89119	6640.58	704.009	0.0155014	TRUE	-1.71764	3578.37	966.176	0.0397758	TRUE
ENSMUSG00000044667	Plppr4	-1.89101	2086.1	169.662	0.0431368	TRUE	-3.02016	372.271	81.6602	0.000286692	TRUE
ENSMUSG00000028132	Tmem56	-1.89011	69.6281	9.60855	0.0166576	TRUE	-2.67374	29.7155	4.00318	0.00107185	TRUE
ENSMUSG00000085558	NA	-1.87851	181.133	19.6154	0.0129729	TRUE	-2.05152	42.9	12.188	0.00972758	TRUE
ENSMUSG00000059027	NA	-1.87718	165.535	26.3036	0.00257601	TRUE	-1.52765	156.399	45.3171	0.0241088	TRUE
ENSMUSG00000052371	NA	-1.87589	131.429	13.5889	0.00912651	TRUE	-2.31643	80.9057	16.1912	0.000992786	TRUE
ENSMUSG00000050545	Fam228b	-1.87527	112.086	14.9428	0.00553018	TRUE	-1.93245	62.869	15.7008	0.00632041	TRUE
ENSMUSG00000003585	Sec14l2	-1.87309	149.664	25.2805	0.00608946	TRUE	-2.37594	142.684	18.927	0.000321835	TRUE
ENSMUSG00000025161	Slc16a3	-1.87236	148.126	78.1777	0.0179462	TRUE	-2.77177	54.3444	13.3272	0.000269283	TRUE
ENSMUSG00000032271	Nnmt	-1.87192	1032.6	191.103	0.000859235	TRUE	-1.82571	485.915	142.082	0.00175783	TRUE
ENSMUSG00000052525	Spdya	-1.87171	50.1639	7.76853	0.00909846	TRUE	-1.66377	63.6875	17.7401	0.021955	TRUE
ENSMUSG00000027966	Col11a1	-1.86801	32938.6	3544.58	0.0133544	TRUE	-1.88086	11873.2	2419.95	0.0154259	TRUE
ENSMUSG00000046688	Tifa	-1.86607	531.973	99.0898	0.00101322	TRUE	-1.48246	471.213	130.756	0.0183126	TRUE
ENSMUSG00000036103	Colec12	-1.8641	17646.9	2269.96	0.00450115	TRUE	-1.81109	24145.4	5821.39	0.007868	TRUE
ENSMUSG00000045031	Cetn4	-1.86098	443.621	66.196	0.00139928	TRUE	-1.91786	260.205	68.1242	0.00127602	TRUE
ENSMUSG00000019718	L3hypdh	-1.86039	718.178	91.166	0.0155252	TRUE	-2.05343	193.152	64.5585	0.00772944	TRUE
ENSMUSG00000066829	Zfp810	-1.85504	909.377	125.363	0.00354355	TRUE	-1.48413	595.38	172.571	0.0364107	TRUE
ENSMUSG00000030671	Pde3b	-1.84851	241.427	46.0169	0.0089623	TRUE	-2.8144	25.1284	5.16489	0.000175431	TRUE
ENSMUSG00000032218	Ccnb2	-1.84827	4747.74	1007.73	0.000519262	TRUE	-1.90858	5222.54	1165.13	0.000428579	TRUE
ENSMUSG00000040554	Aipl1	-1.84711	14.7054	3.339	0.0428677	TRUE	-3.00243	13.0156	2.01415	0.00102239	TRUE
ENSMUSG00000034171	Faah	-1.84621	70.1502	9.67598	0.0255736	TRUE	-1.95579	15.7126	3.61594	0.046425	TRUE
ENSMUSG00000020388	Pdlim4	-1.84519	1511.87	215.884	0.0255093	TRUE	-2.92245	595.082	77.8329	8.12189e-05	TRUE
ENSMUSG00000032666	1700025G04Rik	-1.84452	1714.76	325.295	0.00055464	TRUE	-1.40493	1406.66	498.619	0.0191506	TRUE
ENSMUSG00000024164	C3	-1.84242	273.084	23.7815	0.0426871	TRUE	-2.18416	167.348	44.7739	0.0135337	TRUE
ENSMUSG00000034839	Larp6	-1.83575	330.643	43.1335	0.0181446	TRUE	-1.8175	148.692	36.5666	0.0239582	TRUE
ENSMUSG00000022220	Adcy4	-1.83522	603.044	99.245	0.0229373	TRUE	-1.7361	49.1006	16.3471	0.0493165	TRUE
ENSMUSG00000020057	Dram1	-1.82653	1765.82	375.856	0.000622934	TRUE	-2.72548	937.367	135.617	1.07874e-07	TRUE
ENSMUSG00000030401	Rtn2	-1.82354	121.697	15.6719	0.0304561	TRUE	-1.86034	74.0179	21.097	0.0329974	TRUE
ENSMUSG00000022941	Ripply3	-1.82184	15.3192	3.17358	0.041922	TRUE	-2.06742	17.5488	4.20936	0.0145284	TRUE
ENSMUSG00000035944	Ttc38	-1.81986	799.595	107.918	0.0123144	TRUE	-1.5616	596.794	176.591	0.0487495	TRUE
ENSMUSG00000003038	Hmgn2	-1.81899	12280.6	2307.85	0.00152606	TRUE	-1.83303	8121.07	2077.93	0.00179672	TRUE
ENSMUSG00000032109	Nlrx1	-1.81633	1178.13	145.299	0.0300936	TRUE	-2.07033	439.143	102.337	0.0126251	TRUE
ENSMUSG00000024274	Zscan30	-1.81391	174.622	28.2988	0.00180697	TRUE	-1.3268	115.865	42.013	0.0460484	TRUE
ENSMUSG00000006205	Htra1	-1.8139	5915.88	778.832	0.0239584	TRUE	-1.95549	8226.47	1176.48	0.0154486	TRUE
ENSMUSG00000050666	Vstm4	-1.81365	96.7988	9.94958	0.0393315	TRUE	-2.36252	100.08	19.9631	0.00395154	TRUE
ENSMUSG00000027408	Cpxm1	-1.81338	6207.48	567.867	0.0496039	TRUE	-2.24912	912.281	255.406	0.0113531	TRUE
ENSMUSG00000038070	Cntln	-1.81001	6666.56	1185.12	0.000859235	TRUE	-1.6812	4580.17	1309.69	0.00323016	TRUE
ENSMUSG00000029851	Tcaf2	-1.80812	3023.52	550.611	0.00310142	TRUE	-1.83207	3234.79	730.737	0.00342505	TRUE
ENSMUSG00000036975	Tmem177	-1.80799	394.929	85.0008	0.00216741	TRUE	-1.46496	360.976	107.082	0.0236132	TRUE
ENSMUSG00000021245	Mlh3	-1.80171	1704.57	342.026	0.000857356	TRUE	-1.386	1713.58	483.69	0.0218178	TRUE
ENSMUSG00000032346	Ooep	-1.7966	21.8888	7.16409	0.0113891	TRUE	-2.44574	20.0113	2.96968	0.00175011	TRUE
ENSMUSG00000053414	Hunk	-1.79603	572.59	65.7099	0.0237166	TRUE	-2.24663	10.6376	3.15074	0.0198789	TRUE
ENSMUSG00000037995	Igsf9	-1.79499	167.195	21.5228	0.0249544	TRUE	-2.49737	26.0313	5.93936	0.00216641	TRUE
ENSMUSG00000027901	Dennd2d	-1.79351	166.639	38.3158	0.00488513	TRUE	-3.02622	37.4334	4.77765	8.81e-06	TRUE
ENSMUSG00000024177	Nme4	-1.79216	1409.12	208.25	0.0113891	TRUE	-1.59336	526.706	163.999	0.0371762	TRUE
ENSMUSG00000020583	Matn3	-1.78528	114.91	22.5357	0.00482621	TRUE	-2.86433	139.668	20.6821	1.30237e-06	TRUE
ENSMUSG00000090659	Zfp493	-1.78172	301.629	78.053	0.000675271	TRUE	-1.57535	250.013	72.8941	0.00485096	TRUE
ENSMUSG00000091469	NA	-1.78115	31.8053	3.66985	0.0429827	TRUE	-2.50155	16.4232	2.78862	0.0069496	TRUE
ENSMUSG00000029088	Kcnip4	-1.7809	1153.5	165.559	0.00859722	TRUE	-1.71284	230.267	74.6821	0.0165895	TRUE
ENSMUSG00000073888	Ccl27a	-1.78012	220.859	29.5242	0.0146073	TRUE	-1.62077	219.141	55.2345	0.0361146	TRUE
ENSMUSG00000027977	Ndst3	-1.77881	303.749	23.8795	0.0461439	TRUE	-1.99408	994.775	327.418	0.0223331	TRUE
ENSMUSG00000043419	Chd3os	-1.77861	356.154	61.7461	0.0030339	TRUE	-1.67036	379.447	105.02	0.00749154	TRUE
ENSMUSG00000029591	Ung	-1.77687	259.231	81.4391	0.00257994	TRUE	-1.3473	313.747	95.1528	0.0428488	TRUE
ENSMUSG00000029084	Cd38	-1.77578	186.904	33.7781	0.00410211	TRUE	-1.86452	132.131	37.9068	0.00289444	TRUE
ENSMUSG00000007279	Scube2	-1.77326	612.746	95.8017	0.0173551	TRUE	-2.58102	127.694	27.5042	0.000213959	TRUE
ENSMUSG00000025464	Paox	-1.77139	531.608	81.3246	0.0114862	TRUE	-1.68251	306.343	83.8424	0.022135	TRUE
ENSMUSG00000032561	Acpp	-1.76938	116.232	12.5085	0.0271147	TRUE	-1.93946	143.275	32.0679	0.0146524	TRUE
ENSMUSG00000034258	Mfsd7c	-1.76652	181.776	25.1354	0.016477	TRUE	-2.24933	37.5601	9.68352	0.0027962	TRUE
ENSMUSG00000052221	Ppp1r36	-1.76643	163.509	33.8863	0.00259487	TRUE	-2.74711	51.882	7.64425	1.016e-05	TRUE
ENSMUSG00000041757	Plekha6	-1.7598	371.048	41.9653	0.0239584	TRUE	-1.8915	1075.04	244.328	0.0148353	TRUE
ENSMUSG00000050855	Zfp940	-1.75525	492.985	102.837	0.00313441	TRUE	-1.47366	392.493	108.188	0.0227001	TRUE
ENSMUSG00000019437	Tlcd1	-1.75433	1061.16	156.447	0.0123144	TRUE	-1.5366	853.518	265.926	0.0428784	TRUE
ENSMUSG00000028005	Gucy1b3	-1.75252	71.4089	11.4486	0.0193975	TRUE	-1.74368	158.842	43.6954	0.015584	TRUE
ENSMUSG00000021904	Sema3g	-1.75171	514.327	73.2354	0.0348829	TRUE	-1.92796	47.7099	18.4141	0.024507	TRUE
ENSMUSG00000032348	Gsta4	-1.75051	2871.02	487.282	0.00973596	TRUE	-1.72316	2079.32	519.542	0.0141185	TRUE
ENSMUSG00000006782	Cnp	-1.74877	1371.64	202.491	0.0160356	TRUE	-1.77172	1090.21	278.078	0.0175038	TRUE
ENSMUSG00000044513	NA	-1.74388	30.1476	4.83799	0.0428677	TRUE	-2.41094	21.4981	5.2931	0.00373092	TRUE
ENSMUSG00000007646	Rad51c	-1.74083	537.252	113.908	0.00212783	TRUE	-1.73052	618.869	157.642	0.00285179	TRUE
ENSMUSG00000040204	Pclaf	-1.73917	7786.02	2289.96	0.000352489	TRUE	-1.77072	8539.84	2105.28	0.000363836	TRUE
ENSMUSG00000039934	Gsap	-1.73719	260.336	64.1333	0.00608946	TRUE	-1.80753	322.978	69.4037	0.00462732	TRUE
ENSMUSG00000057054	Inca1	-1.737	111.688	16.354	0.00871749	TRUE	-1.47339	98.0206	30.8836	0.0387803	TRUE
ENSMUSG00000022425	Enpp2	-1.73428	932.844	113.31	0.0328119	TRUE	-2.90781	8350.25	851.246	4.3088e-05	TRUE
ENSMUSG00000085399	Foxd2os	-1.73201	425.843	109.573	0.00277509	TRUE	-1.7601	246.936	76.7214	0.00306452	TRUE
ENSMUSG00000048728	Zfp454	-1.73121	287.018	41.4894	0.0182817	TRUE	-2.1266	61.2017	15.0823	0.00370158	TRUE
ENSMUSG00000021974	Fgf9	-1.72337	171.578	67.938	0.0210248	TRUE	-1.95932	19.6618	4.95871	0.0269318	TRUE
ENSMUSG00000079559	Gm684	-1.72143	136.003	21.7086	0.0155252	TRUE	-1.65839	87.8708	22.6209	0.0276116	TRUE
ENSMUSG00000029859	Epha1	-1.71835	1006.54	177.77	0.0142996	TRUE	-1.98377	180.69	43.6954	0.00463937	TRUE
ENSMUSG00000050394	Armcx6	-1.70494	928.561	155.357	0.00553018	TRUE	-1.50381	628.13	199.039	0.022634	TRUE
ENSMUSG00000026939	Tmem141	-1.70224	475.12	75.5208	0.0239584	TRUE	-2.15981	119.158	24.5848	0.00310921	TRUE
ENSMUSG00000032549	Rab6b	-1.70211	290.181	42.2287	0.0180072	TRUE	-1.51818	219.544	77.4707	0.0488089	TRUE
ENSMUSG00000022658	Tagln3	-1.70076	141.743	26.9449	0.013729	TRUE	-1.79025	76.8837	17.9212	0.0129806	TRUE
ENSMUSG00000038668	Lpar1	-1.69722	6772.17	1684.99	0.000775432	TRUE	-1.40755	7249.65	2386.21	0.0106647	TRUE
ENSMUSG00000070802	Pnmal2	-1.69707	419.77	46.6888	0.0386554	TRUE	-2.26525	160.083	44.1857	0.00335916	TRUE
ENSMUSG00000047878	A4galt	-1.69353	2575.32	406.956	0.00947818	TRUE	-3.04197	1134.56	121.988	2.26874e-07	TRUE
ENSMUSG00000027555	Car13	-1.69352	5488.15	1062.96	0.0029174	TRUE	-1.54794	1463.78	585.274	0.0103963	TRUE
ENSMUSG00000000303	Cdh1	-1.69348	497.35	56.375	0.0316806	TRUE	-1.68951	72.8383	26.0055	0.046425	TRUE
ENSMUSG00000003824	Syce2	-1.69053	272.249	66.4289	0.00326368	TRUE	-1.91701	219.014	46.2475	0.00085044	TRUE
ENSMUSG00000043300	B3galnt1	-1.68926	5519.12	939.584	0.00536908	TRUE	-1.46938	4253.8	1372.53	0.024629	TRUE
ENSMUSG00000047996	Prrg1	-1.68745	2756.14	496.611	0.0033907	TRUE	-1.44072	2216.19	801.661	0.0211163	TRUE
ENSMUSG00000023909	Paqr4	-1.68469	593.044	69.633	0.0466234	TRUE	-2.74518	635.876	111.945	0.00022976	TRUE
ENSMUSG00000025978	Rftn2	-1.68399	1952.7	400.909	0.00327974	TRUE	-1.57987	1013.16	280.89	0.00871959	TRUE
ENSMUSG00000029661	Col1a2	-1.68373	527123	107516	0.0241007	TRUE	-1.78805	136021	39048.3	0.0178379	TRUE
ENSMUSG00000028527	Ak4	-1.68367	242.991	96.2228	0.00439178	TRUE	-1.98068	64.9937	22.0552	0.000992786	TRUE
ENSMUSG00000026589	Sec16b	-1.67353	4210.65	1063.81	0.00275375	TRUE	-1.43212	1384.63	497.433	0.01836	TRUE
ENSMUSG00000028583	Pdpn	-1.67207	4794.56	1218.16	0.00198573	TRUE	-1.61764	6232.87	1554.79	0.00395154	TRUE
ENSMUSG00000040998	Npnt	-1.67149	7160.84	761.982	0.0365104	TRUE	-1.71833	575.908	190.784	0.0371187	TRUE
ENSMUSG00000052125	F730043M19Rik	-1.66669	92.6527	25.6011	0.00658613	TRUE	-1.4411	70.2492	20.9411	0.0325502	TRUE
ENSMUSG00000037172	E330009J07Rik	-1.66395	253.461	59.8285	0.00336458	TRUE	-1.56082	161.443	53.1398	0.00922806	TRUE
ENSMUSG00000046057	NA	-1.66108	29.5026	9.1021	0.0302975	TRUE	-1.6973	35.4166	9.91482	0.0273325	TRUE
ENSMUSG00000031616	Ednra	-1.65886	1333.96	257.502	0.00447511	TRUE	-1.41169	1295.26	456.69	0.0254763	TRUE
ENSMUSG00000021108	Prkch	-1.65631	222.853	61.5336	0.00494619	TRUE	-2.11663	71.1287	15.5978	0.00036379	TRUE
ENSMUSG00000027215	Cd82	-1.65557	2992.92	543.754	0.00980778	TRUE	-1.4976	2161.35	748.488	0.0286339	TRUE
ENSMUSG00000030946	Lhpp	-1.65397	451.665	82.3171	0.0180981	TRUE	-1.91923	197.071	50.3815	0.00548824	TRUE
ENSMUSG00000018983	E2f2	-1.65362	104.166	33.1941	0.0122102	TRUE	-1.40504	398.156	93.4956	0.0443239	TRUE
ENSMUSG00000038886	Man2a2	-1.65122	8589.2	1071.71	0.0428677	TRUE	-2.07959	3896.97	931.678	0.00749154	TRUE
ENSMUSG00000060244	Alyref2	-1.64947	230.039	48.8087	0.0249352	TRUE	-1.77278	95.0353	29.981	0.0176702	TRUE
ENSMUSG00000079450	Cldn34c1	-1.64449	147.3	27.8496	0.00494322	TRUE	-1.30304	133.913	47.3312	0.0429118	TRUE
ENSMUSG00000038552	Fndc4	-1.64358	2448.47	361.609	0.0322784	TRUE	-2.30583	1016.1	192.333	0.00113906	TRUE
ENSMUSG00000074604	Mgst2	-1.6396	58.3914	15.8475	0.0129101	TRUE	-1.88977	17.591	3.64107	0.0180608	TRUE
ENSMUSG00000027848	Olfml3	-1.63601	21737.1	4838.28	0.00891622	TRUE	-1.63117	10238.6	3485.86	0.011472	TRUE
ENSMUSG00000030532	Hddc3	-1.63229	417.035	52.4112	0.0337361	TRUE	-1.84188	247.454	63.9097	0.0161969	TRUE
ENSMUSG00000089989	NA	-1.62897	175.943	21.7086	0.0413644	TRUE	-1.65263	158.596	42.3249	0.0440016	TRUE
ENSMUSG00000000686	Abhd15	-1.62737	165.537	37.8768	0.0288709	TRUE	-1.77945	66.6072	23.6041	0.0191537	TRUE
ENSMUSG00000052369	Tmem106c	-1.62682	799.192	165.2	0.00926863	TRUE	-1.37853	716.198	208.896	0.0440016	TRUE
ENSMUSG00000073650	Catip	-1.6264	397.846	91.0782	0.0151045	TRUE	-1.87118	249.41	54.7191	0.00457547	TRUE
ENSMUSG00000042097	Zfp239	-1.62432	666.502	133.854	0.00926863	TRUE	-1.45876	420.246	140.732	0.0289079	TRUE
ENSMUSG00000024053	Emilin2	-1.61947	11544.8	2905.3	0.00980778	TRUE	-2.23987	7981.81	1457.25	0.000128278	TRUE
ENSMUSG00000021895	Arhgef3	-1.61617	496.546	113.408	0.00588033	TRUE	-1.55386	199.245	76.6209	0.0118846	TRUE
ENSMUSG00000020265	Sumo3	-1.61499	12138.7	2285.64	0.00891622	TRUE	-1.57484	10529.6	2879.4	0.0141185	TRUE
ENSMUSG00000089687	Rab42	-1.61167	68.0318	12.0225	0.0293959	TRUE	-1.9977	38.144	8.34075	0.00730895	TRUE
ENSMUSG00000090698	Apold1	-1.61131	79.0841	19.4703	0.0212171	TRUE	-1.74989	136.61	31.296	0.0100839	TRUE
ENSMUSG00000050737	Ptges	-1.60734	1788.87	328.644	0.028938	TRUE	-1.63841	376.412	137.848	0.0312195	TRUE
ENSMUSG00000038225	Primpol	-1.60343	1101.95	290.473	0.00175849	TRUE	-1.24372	829.019	309.945	0.030546	TRUE
ENSMUSG00000023284	Zfp605	-1.60341	838.518	190.36	0.00464798	TRUE	-1.26372	709.209	230.853	0.0465401	TRUE
ENSMUSG00000038843	Gcnt1	-1.59713	1335.27	532.689	0.000933621	TRUE	-2.70473	1772.05	229.248	2.04293e-09	TRUE
ENSMUSG00000003354	Ccdc65	-1.59207	547.049	107.318	0.0205647	TRUE	-1.71367	84.3132	27.0641	0.0170495	TRUE
ENSMUSG00000079057	Cyp4v3	-1.59142	2662.69	408.439	0.0238918	TRUE	-1.62402	3182.05	870.965	0.023789	TRUE
ENSMUSG00000021097	Clmn	-1.58987	1021.68	169.462	0.0323196	TRUE	-1.83961	160.571	51.2617	0.0131959	TRUE
ENSMUSG00000021619	Atg10	-1.58927	676.913	115.376	0.0120603	TRUE	-1.59537	629.666	181.839	0.0142079	TRUE
ENSMUSG00000037628	Cdkn3	-1.58472	1366.8	356.322	0.00307407	TRUE	-1.31916	1546.15	509.698	0.0238731	TRUE
ENSMUSG00000024799	Tm7sf2	-1.584	1542.42	285.52	0.0397678	TRUE	-1.79782	648.957	207.646	0.0184156	TRUE
ENSMUSG00000085260	Med9os	-1.58108	60.664	7.58274	0.0466241	TRUE	-1.65798	38.5896	10.639	0.0458852	TRUE
ENSMUSG00000030255	Sspn	-1.58077	7630.07	1279.57	0.0116807	TRUE	-1.68081	5522.64	1492.42	0.007849	TRUE
ENSMUSG00000042190	Cmklr1	-1.57668	367.237	94.3561	0.021267	TRUE	-1.58999	31.6362	16.0881	0.0358437	TRUE
ENSMUSG00000043587	Pxylp1	-1.57326	2385.22	790.352	0.00143754	TRUE	-1.66332	1378.06	371.202	0.000889401	TRUE
ENSMUSG00000054418	NA	-1.57251	39.4191	10.8543	0.0365518	TRUE	-2.38766	17.5488	2.96968	0.00357173	TRUE
ENSMUSG00000054196	Cthrc1	-1.5717	4171.3	985.402	0.0239622	TRUE	-2.36088	591.461	135.947	0.000197381	TRUE
ENSMUSG00000028100	Nudt17	-1.57092	154.76	28.1805	0.0256381	TRUE	-2.19965	65.7888	19.4978	0.000992786	TRUE
ENSMUSG00000032024	Clmp	-1.57058	9722.67	1988.01	0.009306	TRUE	-1.97546	3064.39	877.462	0.000641885	TRUE
ENSMUSG00000040447	Spns2	-1.57055	230.13	48.5657	0.0256434	TRUE	-1.7557	190.033	56.1398	0.0119	TRUE
ENSMUSG00000060044	Tmem26	-1.56572	9218.99	1947.49	0.0154668	TRUE	-2.25269	2636.43	519.328	0.000154523	TRUE
ENSMUSG00000033488	BC026585	-1.56546	131.797	37.0497	0.019304	TRUE	-1.75141	339.497	70.7491	0.00679406	TRUE
ENSMUSG00000086854	NA	-1.56496	364.044	52.3743	0.0478817	TRUE	-1.74422	42.0088	20.8909	0.0345983	TRUE
ENSMUSG00000020846	Rflnb	-1.56054	2415.95	825.379	0.0029174	TRUE	-1.40803	1122.7	429.666	0.0119265	TRUE
ENSMUSG00000085769	NA	-1.55568	44.7915	12.5085	0.0143256	TRUE	-1.38178	42.0511	12.4721	0.041578	TRUE
ENSMUSG00000022040	Ephx2	-1.55139	401.655	80.0483	0.0170697	TRUE	-1.69242	627.515	186.132	0.0084315	TRUE
ENSMUSG00000051855	Mest	-1.54879	94970.9	19966.3	0.0331444	TRUE	-1.97809	7375.53	2949.76	0.00413164	TRUE
ENSMUSG00000020871	Dlx4	-1.54149	88.9995	16.6072	0.0365518	TRUE	-1.74668	135.069	35.8952	0.0134672	TRUE
ENSMUSG00000002289	Angptl4	-1.54107	374.946	80.0177	0.0351775	TRUE	-1.72987	707.211	185.898	0.0164862	TRUE
ENSMUSG00000029648	Flt1	-1.53917	102.293	33.4575	0.041532	TRUE	-1.99665	121.451	31.1427	0.00494787	TRUE
ENSMUSG00000001942	Siae	-1.53549	2629.71	526.901	0.0178435	TRUE	-1.40944	3590.4	992.895	0.0410048	TRUE
ENSMUSG00000051517	Arhgef39	-1.52856	421.298	124.448	0.0217509	TRUE	-1.52789	583.928	141.659	0.0255347	TRUE
ENSMUSG00000030443	Zfp583	-1.52275	551.193	100.744	0.0191531	TRUE	-1.46485	442.389	136.857	0.0312195	TRUE
ENSMUSG00000033207	Mamdc2	-1.52237	598.532	191.565	0.017402	TRUE	-2.14798	133.576	40.9847	0.000388569	TRUE
ENSMUSG00000043487	Acot6	-1.51514	416.817	92.1585	0.0264836	TRUE	-1.44216	226.594	61.8704	0.0463785	TRUE
ENSMUSG00000035455	Fignl1	-1.50525	2224.64	778.838	0.00687751	TRUE	-1.39998	3243.02	915.112	0.0172289	TRUE
ENSMUSG00000002265	Peg3	-1.50369	6230.17	1053.32	0.0319967	TRUE	-2.43955	1015.35	239.013	9.39486e-05	TRUE
ENSMUSG00000028755	Cda	-1.50248	410.396	154.33	0.0278696	TRUE	-1.44851	555.669	163.578	0.0431257	TRUE
ENSMUSG00000036223	Ska1	-1.50156	794.794	249.794	0.00835481	TRUE	-1.29259	1025.04	333.277	0.0362969	TRUE
ENSMUSG00000089857	Zfp882	-1.49725	472.692	107.51	0.00853556	TRUE	-1.28536	314.387	128.084	0.0377084	TRUE
ENSMUSG00000056091	St3gal5	-1.49707	3400.18	872.101	0.00742991	TRUE	-1.41507	1646.45	548.561	0.0161262	TRUE
ENSMUSG00000036768	Kif15	-1.48765	3926.83	1258.5	0.00504639	TRUE	-1.29412	3808.61	1287.9	0.0236132	TRUE
ENSMUSG00000026664	Phyh	-1.48541	3063.55	613.104	0.0201097	TRUE	-1.77083	1352.04	400.489	0.00428396	TRUE
ENSMUSG00000029126	Nsg1	-1.47226	7830.45	1954.21	0.0183428	TRUE	-2.21522	1989.44	369.631	9.6563e-05	TRUE
ENSMUSG00000032902	Slc16a1	-1.46988	3626.04	1112.18	0.00593383	TRUE	-1.18276	3489.44	1371.36	0.0470017	TRUE
ENSMUSG00000037544	Dlgap5	-1.46889	4930.9	1461.41	0.00950582	TRUE	-1.30473	6916.01	2162	0.0322299	TRUE
ENSMUSG00000005973	Rcn1	-1.4597	39756.9	9059.98	0.0190971	TRUE	-1.47259	14353.6	4906.98	0.021176	TRUE
ENSMUSG00000038718	Pbx3	-1.45904	2135.84	478.344	0.0139928	TRUE	-1.28967	1235.64	505.13	0.044323	TRUE
ENSMUSG00000019773	Fbxo5	-1.45434	2125.54	712.278	0.00910253	TRUE	-1.2805	2825.79	922.128	0.0329752	TRUE
ENSMUSG00000090919	Pabpc4l	-1.45375	1760.26	388.442	0.0130555	TRUE	-1.63925	1504.79	411.709	0.00455936	TRUE
ENSMUSG00000035683	Melk	-1.44984	3374.08	1173.88	0.00614126	TRUE	-1.42842	4218.81	1261.57	0.00901402	TRUE
ENSMUSG00000002603	Tgfb1	-1.44841	364.259	113.238	0.0378247	TRUE	-2.09984	207.178	48.6515	0.00107242	TRUE
ENSMUSG00000054717	Hmgb2	-1.44762	4497.7	1338.72	0.0101766	TRUE	-1.42181	5587.31	1726.01	0.0150001	TRUE
ENSMUSG00000090401	NA	-1.44523	3034.18	618.688	0.0384389	TRUE	-1.46823	1525.01	458.522	0.0414753	TRUE
ENSMUSG00000034349	Smc4	-1.43872	20156.7	6475.16	0.00500332	TRUE	-1.20172	18591.9	7097.34	0.0328712	TRUE
ENSMUSG00000025092	Hspa12a	-1.43647	628.958	120.835	0.0300936	TRUE	-1.5328	217.37	70.8045	0.0230986	TRUE
ENSMUSG00000020914	Top2a	-1.42796	39343.1	13567.8	0.0084526	TRUE	-1.39429	52786.5	15570.8	0.0132801	TRUE
ENSMUSG00000062175	Tgif2	-1.42674	440.702	143.806	0.0151958	TRUE	-1.39142	443.638	141.938	0.0222087	TRUE
ENSMUSG00000089665	Fcor	-1.4249	101.157	27.2185	0.0426031	TRUE	-1.96921	80.1951	14.8484	0.00288415	TRUE
ENSMUSG00000022033	Pbk	-1.42457	3220.15	999.426	0.0123571	TRUE	-1.36175	4762.61	1490.83	0.0219616	TRUE
ENSMUSG00000056069	Fam105a	-1.42391	632.209	172.062	0.0228554	TRUE	-1.51424	249.387	102.885	0.0172002	TRUE
ENSMUSG00000024253	Dync2li1	-1.42044	3245.1	577.699	0.0370993	TRUE	-1.55454	1997.06	604.691	0.0222765	TRUE
ENSMUSG00000021902	Phf7	-1.4204	387.528	98.1647	0.0190084	TRUE	-1.55334	348.587	105.407	0.0100668	TRUE
ENSMUSG00000087060	NA	-1.41839	289.841	84.1572	0.0220243	TRUE	-1.47627	348.221	104.059	0.0189434	TRUE
ENSMUSG00000047757	Fancb	-1.41611	1117.32	451.633	0.0102723	TRUE	-1.29815	1317.41	413.228	0.0264654	TRUE
ENSMUSG00000032254	Kif23	-1.41097	4433.88	1509.27	0.00776576	TRUE	-1.36326	4849.97	1517.09	0.0135472	TRUE
ENSMUSG00000039529	Atp8b1	-1.41096	3295.46	831.865	0.019304	TRUE	-1.81672	977.188	289.847	0.00152662	TRUE
ENSMUSG00000030844	Rgs10	-1.40999	620.942	160.964	0.0214353	TRUE	-1.93121	502.469	125.961	0.000746036	TRUE
ENSMUSG00000073675	NA	-1.3976	400.119	103.08	0.0213867	TRUE	-1.39757	217.347	64.6339	0.0267701	TRUE
ENSMUSG00000026605	Cenpf	-1.39702	12546.1	4012.92	0.00865106	TRUE	-1.15723	14198.7	5208.41	0.0484447	TRUE
ENSMUSG00000027935	Rab13	-1.39377	2187.16	412.977	0.0498956	TRUE	-1.67422	1408.36	408.111	0.0152607	TRUE
ENSMUSG00000061119	Prcp	-1.38973	6229.93	1613.63	0.0236554	TRUE	-1.30372	3811.03	1356	0.0452245	TRUE
ENSMUSG00000029186	Pi4k2b	-1.38215	2571.99	856.752	0.0101469	TRUE	-1.26082	2113.81	751.104	0.027485	TRUE
ENSMUSG00000027330	Cdc25b	-1.37486	2044.02	577.799	0.0258847	TRUE	-1.29361	2855.67	975.665	0.0475713	TRUE
ENSMUSG00000047963	Stbd1	-1.37438	1826.01	546.827	0.022173	TRUE	-1.46549	492.746	158.975	0.0165895	TRUE
ENSMUSG00000025964	Adam23	-1.37175	6638.6	2167.94	0.019304	TRUE	-1.26518	4044.94	1300.59	0.0428488	TRUE
ENSMUSG00000068923	Syt11	-1.36744	2662.7	592.491	0.0245584	TRUE	-1.58376	2033.01	622.441	0.007868	TRUE
ENSMUSG00000092074	Dynlt1a	-1.35691	132.163	53.3464	0.0242885	TRUE	-1.74908	251.185	56.8866	0.00179474	TRUE
ENSMUSG00000041440	Gk5	-1.35557	1119.77	238.754	0.0431368	TRUE	-1.36775	674.81	242.787	0.0489245	TRUE
ENSMUSG00000037846	Rtkn2	-1.35283	473.791	174.259	0.0158739	TRUE	-1.33925	369.555	116.2	0.0212356	TRUE
ENSMUSG00000028832	Stmn1	-1.3458	5394.87	1744.9	0.0169309	TRUE	-1.67295	6064.87	1637.75	0.00187101	TRUE
ENSMUSG00000019942	Cdk1	-1.34477	8962.81	3141.92	0.0159048	TRUE	-1.19216	11064.7	3813.28	0.0475713	TRUE
ENSMUSG00000029177	Cenpa	-1.33798	2800.12	901.584	0.0207177	TRUE	-1.34861	3286.39	1066.18	0.0228391	TRUE
ENSMUSG00000009575	Cbx5	-1.32726	25535.3	8073.32	0.0141033	TRUE	-1.20802	24408.4	8634.34	0.0364107	TRUE
ENSMUSG00000027715	Ccna2	-1.30837	12435.9	4571.17	0.0138478	TRUE	-1.29016	14354	4990.16	0.0191186	TRUE
ENSMUSG00000017716	Birc5	-1.30047	4009.76	1466.96	0.0201542	TRUE	-1.26596	4929.98	1585.41	0.0296345	TRUE
ENSMUSG00000050379	Sept6	-1.29512	4462.99	1133.83	0.0472231	TRUE	-1.47558	1762.48	718.716	0.0220229	TRUE
ENSMUSG00000015880	Ncapg	-1.29402	5415.6	2115.76	0.0149172	TRUE	-1.20034	6388.17	2219.52	0.0329555	TRUE
ENSMUSG00000039246	Lyplal1	-1.28789	588.372	175.846	0.0301105	TRUE	-1.31726	370.765	147.063	0.0308946	TRUE
ENSMUSG00000055963	Triqk	-1.28176	939.369	204.844	0.0470619	TRUE	-1.53317	499.388	174.723	0.0149361	TRUE
ENSMUSG00000024070	Prkd3	-1.28042	11389.1	2608.82	0.0494777	TRUE	-1.41364	5994.54	1955.08	0.0300041	TRUE
ENSMUSG00000012443	Kif11	-1.27996	8918.34	3308.28	0.0185226	TRUE	-1.26425	11534.7	3829.95	0.0241971	TRUE
ENSMUSG00000040084	Bub1b	-1.27951	6892.51	2428.32	0.0234362	TRUE	-1.18078	6592.92	2433.63	0.0494918	TRUE
ENSMUSG00000033715	Akr1c14	-1.27926	589.966	238.693	0.0173515	TRUE	-1.60782	528.845	182.151	0.00168647	TRUE
ENSMUSG00000041481	NA	-1.27671	2849.97	1445.16	0.0436305	TRUE	-1.51512	926.284	290.214	0.0145284	TRUE
ENSMUSG00000032020	Ubash3b	-1.2767	187.116	86.5876	0.0242486	TRUE	-1.24549	137.555	54.201	0.0379516	TRUE
ENSMUSG00000019899	Lama2	-1.27559	8487.78	2996.58	0.0172617	TRUE	-1.31433	6242.62	2056.64	0.0163244	TRUE
ENSMUSG00000022322	Shcbp1	-1.27477	3351.43	1268.46	0.0192664	TRUE	-1.35173	3886.96	1263.05	0.0141127	TRUE
ENSMUSG00000042712	Tceal9	-1.26019	16358.8	4407.88	0.0310771	TRUE	-1.35834	11564.4	4073.16	0.0207828	TRUE
ENSMUSG00000027331	Knstrn	-1.25355	4142.94	1505.46	0.0245584	TRUE	-1.33861	4205.19	1363.06	0.0173989	TRUE
ENSMUSG00000039187	Fanci	-1.25085	1730.93	687.277	0.0274565	TRUE	-1.21842	2269.16	733.45	0.03982	TRUE
ENSMUSG00000024766	Lipo3	-1.23359	908.353	343.377	0.0126346	TRUE	-1.26815	620.839	253.612	0.0123327	TRUE
ENSMUSG00000025584	Pde8a	-1.23036	6930.41	2474.38	0.0374351	TRUE	-1.24105	3776.09	1550.77	0.0425161	TRUE
ENSMUSG00000060128	NA	-1.22215	5772.47	1742.67	0.0425795	TRUE	-1.50945	4824.44	1427.4	0.00900962	TRUE
ENSMUSG00000020183	Cpm	-1.21725	368.675	188.945	0.041922	TRUE	-1.45773	110.368	41.1883	0.0152175	TRUE
ENSMUSG00000027699	Ect2	-1.18278	5539.17	2166.34	0.0303043	TRUE	-1.1932	5758.47	2100.05	0.0343727	TRUE
ENSMUSG00000028175	Depdc1a	-1.15336	1231.34	492.68	0.0288709	TRUE	-1.41133	1576.18	548.568	0.00537041	TRUE
ENSMUSG00000005233	Spc25	-1.15068	3807.3	1406.31	0.0426871	TRUE	-1.20536	5083.86	1820.73	0.0372303	TRUE
ENSMUSG00000026779	Mastl	-1.1495	3086.17	1259.86	0.0348589	TRUE	-1.1317	3359.16	1269.26	0.0463288	TRUE
ENSMUSG00000033952	Aspm	-1.14837	8399.62	3144.98	0.0468392	TRUE	-1.24571	10471.8	3577.67	0.0323199	TRUE
ENSMUSG00000026683	Nuf2	-1.14683	5187.54	2025.66	0.0426031	TRUE	-1.28136	6550.63	2277.93	0.0222216	TRUE
ENSMUSG00000027306	Nusap1	-1.13886	4177.39	1575.73	0.0489593	TRUE	-1.19508	6021.34	2166.37	0.0428488	TRUE
ENSMUSG00000041431	Ccnb1	-1.12496	6412.28	2636.67	0.0498467	TRUE	-1.20838	8394.04	2985.26	0.0371997	TRUE
ENSMUSG00000026726	Cubn	1.24707	315.535	709.317	0.0259032	TRUE	1.60399	409.258	989.446	0.00236581	TRUE
ENSMUSG00000048520	Fbxl13	1.28079	36.165	96.1287	0.0416452	TRUE	1.71774	10.9027	39.4332	0.0084066	TRUE
ENSMUSG00000048852	Gm12185	1.41292	39.6952	89.3464	0.0451095	TRUE	1.41033	63.5491	105.435	0.048345	TRUE
ENSMUSG00000047104	Pbp2	1.48006	14.521	69.2614	0.0386605	TRUE	2.16217	19.0356	66.1101	0.000946522	TRUE
ENSMUSG00000037185	Krt80	1.49698	29.2879	104.467	0.0331339	TRUE	1.94964	76.3114	202.001	0.00259133	TRUE
ENSMUSG00000026971	Itgb6	1.54982	17.0999	42.2084	0.0408044	TRUE	1.72299	21.2753	45.9105	0.0195852	TRUE
ENSMUSG00000024727	Trpm6	1.5714	58.1455	258.203	0.00729499	TRUE	1.6794	51.8397	157.618	0.00427345	TRUE
ENSMUSG00000056078	Lipm	1.58013	31.4063	79.0659	0.0307577	TRUE	1.6349	10.4993	32.7219	0.0371187	TRUE
ENSMUSG00000027831	Veph1	1.59066	229.362	417.639	0.0243209	TRUE	1.50285	41.2443	152.168	0.0493192	TRUE
ENSMUSG00000055095	Spink6	1.63274	20.5071	93.6677	0.0169309	TRUE	2.10783	22.8888	71.1918	0.00122479	TRUE
ENSMUSG00000009394	Syn2	1.66155	13.5082	38.4711	0.0322883	TRUE	1.70106	8.48244	30.24	0.0370364	TRUE
ENSMUSG00000024621	Csf1r	1.66715	81.2326	221.005	0.00871749	TRUE	1.74	126.038	252.613	0.00635207	TRUE
ENSMUSG00000044041	Krt13	1.67028	21.521	58.8054	0.0200243	TRUE	2.00936	16.0198	61.335	0.0044144	TRUE
ENSMUSG00000055632	Hmcn2	1.69587	20.2623	48.0961	0.0309377	TRUE	1.73508	46.5959	117.98	0.0228941	TRUE
ENSMUSG00000042842	Serpinb6b	1.69808	23.7623	47.8429	0.0274565	TRUE	1.97303	134.985	323.707	0.00494787	TRUE
ENSMUSG00000001021	S100a3	1.72233	40.4017	143.465	0.00254684	TRUE	1.78825	28.7587	101.181	0.00204141	TRUE
ENSMUSG00000027801	Tm4sf4	1.72978	5.77151	18.5821	0.0417013	TRUE	2.57325	5.29771	19.3168	0.00194483	TRUE
ENSMUSG00000023011	Faim2	1.76267	9.60912	28.5991	0.0169437	TRUE	1.99258	3.94925	19.5481	0.0103138	TRUE
ENSMUSG00000032690	Oas2	1.77077	11.3899	33.3022	0.0466241	TRUE	3.21664	147.862	688.782	3.2973e-06	TRUE
ENSMUSG00000087203	Gm13986	1.78949	268.656	775.911	0.00223015	TRUE	1.60853	95.781	241.488	0.0107744	TRUE
ENSMUSG00000086003	B230206L02Rik	1.79375	12.6486	21.7659	0.0294879	TRUE	2.5411	12.7928	47.8242	0.000678749	TRUE
ENSMUSG00000085091	NA	1.83686	12.0651	51.2226	0.0121824	TRUE	2.20212	3.54588	29.8779	0.00413164	TRUE
ENSMUSG00000017607	Tns4	1.85909	67.8172	120.251	0.00865106	TRUE	2.70349	50.2685	252.694	3.47175e-05	TRUE
ENSMUSG00000030500	Slc17a6	1.885	74.6317	329.643	0.00460312	TRUE	2.36633	11.89	91.0145	0.00053284	TRUE
ENSMUSG00000084939	NA	1.91123	12.6486	19.1293	0.0428677	TRUE	2.30739	4.53319	19.9102	0.0219616	TRUE
ENSMUSG00000027843	Ptpn22	1.91677	9.6706	39.5616	0.0133867	TRUE	2.21135	7.09176	45.6368	0.00284941	TRUE
ENSMUSG00000001930	Vwf	1.92997	10.4073	17.0157	0.0462906	TRUE	2.39736	9.24696	86.7566	0.00463937	TRUE
ENSMUSG00000028009	1700061I17Rik	1.93111	20.999	52.3335	0.00636931	TRUE	2.1111	8.84359	37.6529	0.00396429	TRUE
ENSMUSG00000085057	NA	1.94549	237.895	742.08	0.000362809	TRUE	2.36647	88.5931	372.626	1.29742e-05	TRUE
ENSMUSG00000057163	Prss2	1.98715	10.3458	46.2396	0.00969994	TRUE	2.41627	6.86897	21.0468	0.00264574	TRUE
ENSMUSG00000021081	Serpina1f	2.01803	2.45594	17.6977	0.0321587	TRUE	2.15988	3.54588	13.4528	0.0191537	TRUE
ENSMUSG00000050762	Prss27	2.2211	7.15318	19.9462	0.00819171	TRUE	2.60726	2.96194	14.2021	0.0064768	TRUE
ENSMUSG00000090451	NA	2.22982	10.9293	51.0203	0.000444354	TRUE	1.64986	15.9776	44.1051	0.0135472	TRUE
ENSMUSG00000000248	Clec2g	2.25376	3.71465	18.5249	0.0121398	TRUE	1.70482	7.09176	21.0719	0.0390027	TRUE
ENSMUSG00000056457	Prl2c4	2.26519	29.042	199.087	5.84696e-05	TRUE	3.43128	162.369	1351.27	2.50421e-11	TRUE
ENSMUSG00000022311	Csmd3	2.26804	22.9329	119.947	0.00477745	TRUE	1.93621	10.8604	191.569	0.0218806	TRUE
ENSMUSG00000021403	Serpinb9b	2.30812	33.8622	157.928	0.00473855	TRUE	2.42643	576.59	1353.7	0.00235861	TRUE
ENSMUSG00000028354	Fmn2	2.31032	13.7843	59.4569	0.000250945	TRUE	1.61952	4.93656	22.7517	0.044969	TRUE
ENSMUSG00000044162	Tnip3	2.31692	4.97336	29.1259	0.00102852	TRUE	1.41113	21.817	62.132	0.0306004	TRUE
ENSMUSG00000053469	Tg	2.32375	71.8079	332.516	0.000502591	TRUE	1.78601	18.4939	92.9204	0.0198515	TRUE
ENSMUSG00000026950	Neb	2.3318	42.7961	117.604	0.00154617	TRUE	1.82859	19.1623	105.292	0.025698	TRUE
ENSMUSG00000071179	Serpina16	2.3592	3.31557	34.889	0.0053139	TRUE	2.05932	12.8351	38.8372	0.0101726	TRUE
ENSMUSG00000084860	NA	2.36341	14.2449	73.3397	0.000362809	TRUE	1.49612	55.8734	94.899	0.0455425	TRUE
ENSMUSG00000092572	Serpinb10	2.36355	5.09632	14.0279	0.01313	TRUE	2.87678	7.53735	45.2946	0.000215613	TRUE
ENSMUSG00000039109	F13a1	2.40067	21.9816	79.3192	0.000201957	TRUE	1.64585	35.9888	137.836	0.0191227	TRUE
ENSMUSG00000032128	Robo3	2.41148	3.77613	14.416	0.0151926	TRUE	2.16993	3.36531	25.9527	0.0190262	TRUE
ENSMUSG00000041886	Macc1	2.44739	38.6209	209.169	2.44027e-05	TRUE	2.24876	19.6618	121.458	0.000254091	TRUE
ENSMUSG00000024512	Dynap	2.44952	8.74949	57.3229	0.000966108	TRUE	3.514	1.97462	21.1274	0.000220364	TRUE
ENSMUSG00000073821	NA	2.46312	4.57428	51.5739	0.00294623	TRUE	2.4772	1.39068	29.4681	0.00679406	TRUE
ENSMUSG00000032281	Acsbg1	2.47837	5.55688	32.5324	0.00285724	TRUE	3.44443	3.36531	44.8346	2.04823e-05	TRUE
ENSMUSG00000067001	Serpinb7	2.49762	6.23207	54.0552	0.000362809	TRUE	3.75547	4.35262	54.6992	8.53044e-08	TRUE
ENSMUSG00000079644	Gm1110	2.52372	2.45594	10.4255	0.0123831	TRUE	2.34626	3.5881	25.5403	0.00856686	TRUE
ENSMUSG00000022372	Sla	2.52968	9.88524	65.0546	0.000845316	TRUE	1.93218	4.71377	33.4938	0.0203821	TRUE
ENSMUSG00000005355	Casp14	2.55862	12.2797	81.5473	2.33983e-05	TRUE	2.42068	6.10445	31.8141	0.000368823	TRUE
ENSMUSG00000050799	Hist1h2ba	2.56101	1.25871	6.75563	0.0342257	TRUE	4.06694	2.96194	31.7084	1.70158e-06	TRUE
ENSMUSG00000060131	Atp8b4	2.59573	59.5271	506.214	1.54379e-05	TRUE	1.66452	13.419	52.3731	0.0254763	TRUE
ENSMUSG00000032315	Cyp1a1	2.61911	18.8494	163.574	0.000119405	TRUE	1.80172	427.368	690.207	0.0149338	TRUE
ENSMUSG00000052468	Pmp2	2.64831	15.7797	149.167	1.07075e-06	TRUE	1.25095	78.1055	133.922	0.0490424	TRUE
ENSMUSG00000078776	9530053A07Rik	2.69254	22.6568	123.974	5.14841e-06	TRUE	2.8417	18.0905	132.142	1.53286e-06	TRUE
ENSMUSG00000087172	Gm12153	2.75937	24.6522	86.1524	2.50985e-05	TRUE	2.12187	43.1228	105.616	0.00206973	TRUE
ENSMUSG00000086221	4930412B13Rik	2.76171	5.83299	31.4152	0.00131286	TRUE	2.10671	2.37799	12.4999	0.0392929	TRUE
ENSMUSG00000079092	Prl2c2	2.7799	5.89447	91.0273	2.30811e-05	TRUE	2.47524	238.446	1089.11	1.93061e-05	TRUE
ENSMUSG00000038591	Colec10	2.78035	243.607	1018.73	4.12491e-05	TRUE	1.81084	47.5716	270.763	0.0231546	TRUE
ENSMUSG00000027861	Casq2	2.78822	2.9165	19.8584	0.00306738	TRUE	2.256	2.78136	25.8773	0.00679406	TRUE
ENSMUSG00000048521	Cxcr6	2.79775	28.6116	433.491	4.25773e-05	TRUE	2.14208	46.4998	180.183	0.00403569	TRUE
ENSMUSG00000023914	Mep1a	2.82629	7.0917	16.9584	0.00179258	TRUE	2.08256	5.5205	43.7933	0.0286954	TRUE
ENSMUSG00000025091	Pnliprp2	2.85007	6.41651	32.0463	0.000965752	TRUE	3.36904	2.1552	25.9275	9.64798e-05	TRUE
ENSMUSG00000086161	Gm15389	2.85599	1.25871	11.516	0.00552203	TRUE	2.0704	5.11714	20.8406	0.0338262	TRUE
ENSMUSG00000038257	Glra3	2.90223	14.9201	110.045	1.59386e-07	TRUE	2.72434	8.07907	73.8098	1.38181e-06	TRUE
ENSMUSG00000074181	NA	2.91508	2.45594	19.7134	0.00586079	TRUE	2.49325	32.0091	89.7237	0.00284941	TRUE
ENSMUSG00000062345	Serpinb2	3.04901	31.3448	315.892	1.20942e-07	TRUE	4.01403	14.5447	381.38	4.33833e-12	TRUE
ENSMUSG00000075604	Cyp11b1	3.09834	9.60912	77.1279	3.57336e-06	TRUE	1.9926	2.55857	11.054	0.037115	TRUE
ENSMUSG00000047528	Als2cr12	3.11019	2.11834	15.3513	0.00450115	TRUE	3.45255	2.37799	24.039	0.000164935	TRUE
ENSMUSG00000039238	Zfp750	3.36911	2.11834	11.5936	0.000699921	TRUE	3.26844	5.29771	54.9278	3.09467e-05	TRUE
ENSMUSG00000090631	Olfr456	3.40606	1.25871	13.6767	0.00119054	TRUE	4.23114	1.39068	20.6318	3.32425e-05	TRUE
ENSMUSG00000055235	Wdr86	-2.84994	198.574	1.58679	0.105489	FALSE	-4.37872	16.062	2.96968	0.00914542	TRUE
ENSMUSG00000042388	Dlgap3	-2.40458	22.9027	2.42409	0.103178	FALSE	-3.55648	10.6799	0.671384	0.0159734	TRUE
ENSMUSG00000033227	Wnt6	-2.33274	49.3669	1.84002	0.110945	FALSE	-3.16371	33.9298	6.01733	0.0187416	TRUE
ENSMUSG00000001240	Ramp2	-2.31943	1420.83	13.2886	0.168977	FALSE	-3.51316	596.109	86.3321	0.0186096	TRUE
ENSMUSG00000032698	Lmo2	-2.30213	5.43392	1.00272	0.0585624	FALSE	-2.9278	7.71792	1.05862	0.0191537	TRUE
ENSMUSG00000033676	Gabrb3	-2.26833	18.0825	0.749493	0.051826	FALSE	-3.33622	3.54588	0.671384	0.0222765	TRUE
ENSMUSG00000011008	Mcoln2	-2.25701	284.012	16.6276	0.0606037	FALSE	-2.50303	28.3131	6.99798	0.0440431	TRUE
ENSMUSG00000027315	Spint1	-2.16225	10.0082	1.00272	0.0584853	FALSE	-2.22185	13.7802	2.7635	0.0490046	TRUE
ENSMUSG00000062257	Opcml	-2.16018	102.264	4.1763	0.0904111	FALSE	-2.44186	103.595	33.9036	0.0481849	TRUE
ENSMUSG00000067215	Usp51	-2.12896	7.49078	0.584071	0.0877491	FALSE	-2.7586	20.1496	3.5631	0.00323515	TRUE
ENSMUSG00000070291	Ddx43	-2.1288	10.4688	1.00272	0.0565641	FALSE	-2.69596	36.1694	4.51863	0.00133507	TRUE
ENSMUSG00000074771	Ankef1	-2.12416	14.3678	0.749493	0.0607495	FALSE	-2.67375	9.1086	1.23968	0.0277459	TRUE
ENSMUSG00000048652	4930503B20Rik	-2.07823	17.7449	1.16814	0.0525656	FALSE	-2.5905	7.09176	1.23968	0.0480914	TRUE
ENSMUSG00000043664	Tmem221	-2.0388	5.4954	1.00272	0.0946047	FALSE	-3.68345	114.209	6.53278	2.29273e-08	TRUE
ENSMUSG00000028444	Cntfr	-2.03329	19.8632	2.33628	0.0872361	FALSE	-3.42586	4.12982	0.955531	0.00421664	TRUE
ENSMUSG00000032291	Crabp1	-1.99988	1761.72	118.932	0.0977339	FALSE	-2.50804	177.313	64.5386	0.0295879	TRUE
ENSMUSG00000021943	Gdf10	-1.99343	13.1706	1.33356	0.100389	FALSE	-3.05338	48.8778	12.266	0.000284909	TRUE
ENSMUSG00000027931	Npr1	-1.97924	18.144	4.35191	0.0534193	FALSE	-3.00716	23.4305	2.68553	0.00180775	TRUE
ENSMUSG00000014846	Tppp3	-1.91891	813.782	59.9939	0.0506548	FALSE	-2.52804	236.767	69.4921	0.00628026	TRUE
ENSMUSG00000059022	Kcp	-1.9166	638.053	38.9203	0.212171	FALSE	-2.83692	117.629	28.8747	0.0414239	TRUE
ENSMUSG00000023328	Ache	-1.90779	46.3274	2.17086	0.100599	FALSE	-2.49803	8.92803	1.52382	0.0413628	TRUE
ENSMUSG00000049097	Ankrd34a	-1.83677	61.186	8.25461	0.0666514	FALSE	-2.09071	24.6406	8.13457	0.0396157	TRUE
ENSMUSG00000020793	Galr2	-1.82789	17.8064	0.584071	0.172961	FALSE	-2.83644	5.11714	0.955531	0.0394062	TRUE
ENSMUSG00000064023	Klk8	-1.82638	8.81097	1.75221	0.113805	FALSE	-2.09586	17.6872	2.89171	0.0490046	TRUE
ENSMUSG00000022132	Cldn10	-1.82042	10.6532	1.16814	0.178663	FALSE	-3.32157	12.8773	2.47936	0.00131577	TRUE
ENSMUSG00000031722	Hp	-1.80679	234.033	19.0517	0.0841123	FALSE	-3.04918	8.70523	1.52382	0.0113256	TRUE
ENSMUSG00000027793	Ccna1	-1.80043	22.3192	3.42681	0.0701305	FALSE	-3.58692	13.5996	1.62691	0.000936467	TRUE
ENSMUSG00000006575	Rundc3a	-1.78164	14.9514	1.33356	0.153847	FALSE	-2.23336	13.6418	2.68553	0.0412008	TRUE
ENSMUSG00000001270	Ckb	-1.77945	861.211	130.548	0.0653161	FALSE	-2.36182	305.349	82.3238	0.00888356	TRUE
ENSMUSG00000019027	Dnah1	-1.75631	65.852	6.58002	0.0771211	FALSE	-4.19361	16.8804	2.50448	3.3282e-05	TRUE
ENSMUSG00000086705	NA	-1.756	25.8192	3.08578	0.0827802	FALSE	-2.51551	10.1381	2.2983	0.0210068	TRUE
ENSMUSG00000087541	NA	-1.7534	13.0477	1.84002	0.134513	FALSE	-2.66974	19.5234	2.19521	0.00438989	TRUE
ENSMUSG00000038528	Mfsd4b5	-1.74198	17.2843	1.66441	0.13918	FALSE	-2.49318	7.09176	0.955531	0.0293481	TRUE
ENSMUSG00000036264	Fstl4	-1.71853	17.3458	1.75221	0.111873	FALSE	-1.93796	31.6479	9.42449	0.0449823	TRUE
ENSMUSG00000019996	Map7	-1.70868	7.95133	1.33356	0.190861	FALSE	-2.40423	9.06638	1.62691	0.0470258	TRUE
ENSMUSG00000074227	Spint2	-1.70524	19.0036	3.75765	0.0834894	FALSE	-2.8384	330.93	24.5796	0.000126924	TRUE
ENSMUSG00000053646	Plxnb1	-1.70241	354.283	45.9456	0.0560001	FALSE	-2.38307	63.0496	10.795	0.00480171	TRUE
ENSMUSG00000025537	Phkg1	-1.69541	122.496	13.5418	0.0854514	FALSE	-2.4244	52.7309	16.4251	0.0070442	TRUE
ENSMUSG00000038517	Tbkbp1	-1.68572	628.962	48.3736	0.222886	FALSE	-2.62523	129.35	27.5796	0.0334654	TRUE
ENSMUSG00000091822	NA	-1.67454	21.9201	1.33356	0.127546	FALSE	-2.28001	20.288	3.17586	0.0207828	TRUE
ENSMUSG00000050821	Fam131a	-1.67253	347.5	42.4616	0.0583684	FALSE	-1.94576	193.567	45.1664	0.024507	TRUE
ENSMUSG00000051041	Olfml1	-1.6694	479.573	29.4301	0.0912614	FALSE	-2.56319	306.29	49.1973	0.00351792	TRUE
ENSMUSG00000049122	Frmd3	-1.66735	78.3172	7.4275	0.0917188	FALSE	-2.27487	25.6701	4.67456	0.0184102	TRUE
ENSMUSG00000006457	Actn3	-1.6652	354.316	41.3546	0.0583738	FALSE	-2.06725	78.9005	21.4869	0.0165895	TRUE
ENSMUSG00000028004	Npy2r	-1.65328	24.8366	2.84274	0.125736	FALSE	-2.13903	16.6037	4.85562	0.0403837	TRUE
ENSMUSG00000027581	Stmn3	-1.65284	11.7275	0.584071	0.275984	FALSE	-3.26053	2.73914	0.671384	0.0387803	TRUE
ENSMUSG00000046204	Pnma2	-1.64565	15.1045	1.91764	0.12836	FALSE	-3.62699	23.5571	1.34277	0.000450678	TRUE
ENSMUSG00000004473	Clec11a	-1.62884	11592.8	1581.23	0.059309	FALSE	-2.04076	2627.06	736.539	0.0135472	TRUE
ENSMUSG00000054459	Vsnl1	-1.623	23.4549	2.08306	0.0879869	FALSE	-2.16652	24.4178	4.41554	0.0107744	TRUE
ENSMUSG00000040258	Nxph4	-1.6108	39.4191	10.2028	0.121471	FALSE	-2.29479	9.51197	2.96968	0.0286339	TRUE
ENSMUSG00000003273	Car11	-1.60388	262.982	21.5432	0.120839	FALSE	-2.21005	128.904	27.0892	0.0203821	TRUE
ENSMUSG00000038233	Fam198a	-1.60325	514.113	34.2375	0.12883	FALSE	-2.05056	183.839	79.646	0.0397376	TRUE
ENSMUSG00000043631	Ecm2	-1.60136	1508.84	162.116	0.0569246	FALSE	-3.23364	492.899	68.5141	5.11144e-06	TRUE
ENSMUSG00000040605	Bace2	-1.60007	443.411	25.3785	0.230833	FALSE	-2.45096	94.2519	24.4817	0.0419908	TRUE
ENSMUSG00000021485	Mxd3	-1.58851	797.316	172.409	0.0514212	FALSE	-1.85926	868.145	211.247	0.0197735	TRUE
ENSMUSG00000054850	NA	-1.578	14.7054	0.749493	0.187881	FALSE	-2.23273	21.2753	3.35692	0.025053	TRUE
ENSMUSG00000039115	Itga9	-1.55825	3503.27	414.635	0.0556694	FALSE	-1.866	914.382	295.583	0.0184177	TRUE
ENSMUSG00000020227	Irak3	-1.55626	1443.51	166.68	0.0706321	FALSE	-2.11462	315.41	81.396	0.00836795	TRUE
ENSMUSG00000078907	Fam186b	-1.55505	28.7972	4.50715	0.12692	FALSE	-2.17567	13.1962	5.26798	0.0194752	TRUE
ENSMUSG00000019894	Slc6a15	-1.5535	10.5302	3.339	0.111107	FALSE	-2.00657	61.5745	20.5287	0.00228939	TRUE
ENSMUSG00000029449	Rhof	-1.55267	211.434	42.6003	0.0741284	FALSE	-2.70721	60.545	14.1268	0.000452564	TRUE
ENSMUSG00000025375	Aatk	-1.54955	15.1045	2.00544	0.339379	FALSE	-2.8469	10.0959	1.52382	0.0460272	TRUE
ENSMUSG00000017412	Cacnb4	-1.53631	148.991	12.8496	0.0972322	FALSE	-1.85404	742.907	153.794	0.0323214	TRUE
ENSMUSG00000060548	Tnfrsf19	-1.53056	129.372	14.4465	0.153703	FALSE	-3.63462	11.6672	2.37627	0.000338255	TRUE
ENSMUSG00000042918	Mamstr	-1.52942	187.581	15.5943	0.153847	FALSE	-2.14852	55.8734	15.5449	0.0298745	TRUE
ENSMUSG00000074731	Zfp345	-1.52002	29.3494	8.27498	0.122545	FALSE	-1.98923	101.832	17.1441	0.0184102	TRUE
ENSMUSG00000051498	Tlr6	-1.51526	573.055	88.6071	0.0509312	FALSE	-1.76131	216.944	63.9123	0.0215786	TRUE
ENSMUSG00000015083	C8g	-1.51522	129.894	14.1055	0.113407	FALSE	-1.92171	37.7407	11.3884	0.0371187	TRUE
ENSMUSG00000039263	Npepl1	-1.50373	2918.41	608.63	0.0654346	FALSE	-1.62853	1579.17	402.488	0.047548	TRUE
ENSMUSG00000031561	Tenm3	-1.50205	6380.25	1212.37	0.0539292	FALSE	-1.76477	1487.42	577.568	0.0203821	TRUE
ENSMUSG00000044164	Rnf182	-1.50182	19.4027	2.24848	0.222886	FALSE	-2.58452	7.57957	3.64107	0.0194136	TRUE
ENSMUSG00000020431	Adcy1	-1.49747	675.777	93.6003	0.0659786	FALSE	-1.65597	166.645	39.9486	0.0463288	TRUE
ENSMUSG00000038058	Nod1	-1.4974	989.38	177.953	0.0583684	FALSE	-1.70475	503.107	147.785	0.029334	TRUE
ENSMUSG00000020486	Sept4	-1.49527	97.5667	14.7774	0.108588	FALSE	-2.95958	23.0271	4.00318	0.000605008	TRUE
ENSMUSG00000047661	NA	-1.49353	340.864	51.3716	0.0619975	FALSE	-2.29062	21.9437	3.25383	0.0124965	TRUE
ENSMUSG00000021536	Adcy2	-1.49087	1018.57	198.919	0.150864	FALSE	-2.24863	10.6799	7.23189	0.0237904	TRUE
ENSMUSG00000070369	Itgad	-1.48624	113.469	12.7516	0.151573	FALSE	-3.01028	121.747	19.0855	0.000284909	TRUE
ENSMUSG00000060268	Gm1661	-1.47647	156.451	16.4418	0.165007	FALSE	-2.14459	32.858	12.6809	0.0288111	TRUE
ENSMUSG00000032356	Rasgrf1	-1.47192	38.3135	3.42681	0.191274	FALSE	-2.82513	19.2045	7.17904	0.00269607	TRUE
ENSMUSG00000020007	Il20ra	-1.46519	372.948	92.0504	0.0745652	FALSE	-2.91567	70.7675	19.7569	3.23468e-05	TRUE
ENSMUSG00000091475	2810468N07Rik	-1.46326	110.891	19.5378	0.106512	FALSE	-2.45613	31.9551	12.0347	0.00242777	TRUE
ENSMUSG00000087266	NA	-1.4532	24.0384	8.68345	0.0830985	FALSE	-2.03294	18.3978	7.07595	0.0115995	TRUE
ENSMUSG00000053198	Prx	-1.45275	1026.68	173.979	0.076401	FALSE	-1.60343	1270.89	289.723	0.0498499	TRUE
ENSMUSG00000021069	Pygl	-1.45208	113.776	24.6188	0.0744973	FALSE	-2.19057	5.92387	2.86659	0.0284279	TRUE
ENSMUSG00000086566	NA	-1.44857	7.03022	0.584071	0.307285	FALSE	-2.85779	27.8675	3.66619	0.0104204	TRUE
ENSMUSG00000028825	Rhd	-1.44077	50.9934	15.7597	0.0714443	FALSE	-2.3264	8.88581	2.7635	0.00821785	TRUE
ENSMUSG00000017639	Rab11fip4	-1.43954	33.0953	3.339	0.237048	FALSE	-2.48796	9.42753	3.07277	0.0315375	TRUE
ENSMUSG00000032246	Calml4	-1.43048	1011.71	158.871	0.0551482	FALSE	-1.93817	1076.31	251.538	0.00501237	TRUE
ENSMUSG00000039936	Pik3cd	-1.42776	275.749	67.4888	0.0559265	FALSE	-1.69571	123.829	31.8115	0.0218178	TRUE
ENSMUSG00000004032	Gstm5	-1.41986	3770.11	683.156	0.0533168	FALSE	-1.55567	1622.1	575.464	0.0349554	TRUE
ENSMUSG00000042684	Npl	-1.41231	43.3182	9.53093	0.135644	FALSE	-2.25999	9.91534	2.7635	0.0228557	TRUE
ENSMUSG00000028597	Gpx7	-1.40728	6104.66	1041.28	0.106512	FALSE	-1.86333	650.252	250.327	0.021955	TRUE
ENSMUSG00000055629	B4galnt4	-1.40628	42.8576	11.3506	0.164376	FALSE	-2.70263	10.0537	2.2983	0.0057288	TRUE
ENSMUSG00000085996	NA	-1.40008	48.476	6.18174	0.123717	FALSE	-1.72484	37.9635	11.8536	0.0472786	TRUE
ENSMUSG00000042453	Reln	-1.39967	676.025	150.549	0.102374	FALSE	-1.73962	200.755	74.2975	0.0348591	TRUE
ENSMUSG00000075012	Fjx1	-1.39916	219.752	32.2015	0.164297	FALSE	-2.87533	53.8566	6.30148	0.000756787	TRUE
ENSMUSG00000027560	Dok5	-1.39815	55.8125	25.5541	0.0706427	FALSE	-1.60624	35.2243	12.6281	0.0379516	TRUE
ENSMUSG00000037994	Slc9b2	-1.39363	32.7265	8.3526	0.194237	FALSE	-2.91352	1.97462	0.671384	0.0488089	TRUE
ENSMUSG00000041423	Paqr6	-1.39188	48.4458	5.91833	0.226308	FALSE	-2.39541	11.6672	5.73318	0.0235605	TRUE
ENSMUSG00000018507	Trpv2	-1.38942	622.757	143.918	0.0864872	FALSE	-1.79901	237.755	64.5611	0.0191537	TRUE
ENSMUSG00000028024	Enpep	-1.38713	1265.08	136.65	0.156154	FALSE	-2.64536	92.8613	18.0017	0.00157015	TRUE
ENSMUSG00000018570	2810408A11Rik	-1.38633	223.53	47.2118	0.0541146	FALSE	-1.4949	64.5787	21.434	0.0461645	TRUE
ENSMUSG00000046589	Lrrc8e	-1.38361	933.476	202.407	0.0779986	FALSE	-1.59415	403.116	137.981	0.0395165	TRUE
ENSMUSG00000029832	Nfe2l3	-1.37819	21.9201	5.0136	0.27756	FALSE	-4.02726	6.73061	2.47936	0.000187816	TRUE
ENSMUSG00000006369	Fbln1	-1.37088	5859.21	975.88	0.0972608	FALSE	-1.76681	2435.31	712.152	0.0227983	TRUE
ENSMUSG00000056004	9330182L06Rik	-1.36709	11.3284	2.17086	0.277152	FALSE	-2.37107	24.2372	5.96448	0.0210068	TRUE
ENSMUSG00000059791	Nrm	-1.36059	610.257	168.351	0.0509689	FALSE	-1.47866	1174.31	293.875	0.0345983	TRUE
ENSMUSG00000030930	Gm19463	-1.36049	1972.67	203.085	0.177954	FALSE	-1.86883	179.341	65.9515	0.0455421	TRUE
ENSMUSG00000059173	Pde1a	-1.35943	1621.1	329.646	0.0500853	FALSE	-1.40255	568.692	259.826	0.04957	TRUE
ENSMUSG00000024186	Rgs11	-1.357	77.8243	17.7855	0.101282	FALSE	-1.61664	70.2375	20.0133	0.0465376	TRUE
ENSMUSG00000018012	Rac3	-1.35528	535.877	99.0859	0.132928	FALSE	-2.01115	283.394	74.5288	0.0130055	TRUE
ENSMUSG00000038128	Camk4	-1.35484	242.409	43.9237	0.0741431	FALSE	-1.67118	163.671	49.7101	0.0215786	TRUE
ENSMUSG00000019848	Popdc3	-1.34389	10.6532	2.17086	0.273323	FALSE	-2.79687	31.3712	5.68034	0.0017555	TRUE
ENSMUSG00000032373	Car12	-1.34125	544.962	185.61	0.0582891	FALSE	-1.80297	95.1243	35.6137	0.00809776	TRUE
ENSMUSG00000020635	Fkbp1b	-1.34004	335.708	67.2497	0.100727	FALSE	-1.6792	349.129	89.3417	0.0303539	TRUE
ENSMUSG00000010362	Rdm1	-1.33513	463.637	111.092	0.0586062	FALSE	-1.63187	387.057	110.135	0.0165895	TRUE
ENSMUSG00000022987	Zfp641	-1.33487	22.7183	4.51733	0.261135	FALSE	-2.14862	124.136	13.1938	0.0284279	TRUE
ENSMUSG00000022324	Matn2	-1.33453	16365.5	2581.4	0.0969272	FALSE	-1.60482	16943.5	5933.42	0.0389874	TRUE
ENSMUSG00000022235	Cmbl	-1.32922	110.215	18.9537	0.139867	FALSE	-1.78008	26.2963	9.45222	0.0452834	TRUE
ENSMUSG00000031239	Itm2a	-1.32718	64569.5	8337.49	0.252796	FALSE	-2.3429	1806.8	917.192	0.0179094	TRUE
ENSMUSG00000030428	Ttyh1	-1.32547	59.7742	7.67054	0.249039	FALSE	-3.03195	6.91119	3.04765	0.00403734	TRUE
ENSMUSG00000022229	Atp12a	-1.32466	4446.49	802.892	0.118499	FALSE	-2.1147	1077.44	218.097	0.00435907	TRUE
ENSMUSG00000063535	Zfp773	-1.32463	24.3146	4.41934	0.19982	FALSE	-1.93601	28.8665	5.47416	0.0399514	TRUE
ENSMUSG00000019278	Dpep1	-1.32273	1186.82	220.523	0.115412	FALSE	-1.72289	542.745	185.694	0.028769	TRUE
ENSMUSG00000027009	Itga4	-1.31845	79.9437	19.254	0.0779693	FALSE	-1.58311	68.6968	27.9417	0.0275084	TRUE
ENSMUSG00000054910	4931415C17Rik	-1.31168	25.1127	10.4255	0.0924717	FALSE	-1.65938	16.0198	9.21831	0.0286339	TRUE
ENSMUSG00000028701	Lurap1	-1.31013	345.656	85.8114	0.0582867	FALSE	-1.6042	206.179	58.5386	0.0168106	TRUE
ENSMUSG00000029138	4930548H24Rik	-1.30849	6.63114	2.66713	0.268225	FALSE	-2.10854	12.6123	3.71903	0.0452834	TRUE
ENSMUSG00000059325	Hopx	-1.30565	485.159	73.8971	0.135743	FALSE	-1.86187	1338.34	348.308	0.0181699	TRUE
ENSMUSG00000022106	Rcbtb2	-1.30299	9251.67	2006.93	0.0676713	FALSE	-1.41307	5660.04	1905.96	0.0486375	TRUE
ENSMUSG00000044645	Gm7334	-1.29663	27.6301	5.84071	0.150926	FALSE	-2.19974	26.6152	4.51863	0.00684819	TRUE
ENSMUSG00000027221	Chst1	-1.29297	289.777	91.9626	0.0943867	FALSE	-1.68417	156.223	45.9634	0.0215786	TRUE
ENSMUSG00000023032	Slc4a8	-1.29076	48.5364	20.7161	0.155172	FALSE	-1.74477	400.516	75.8057	0.029082	TRUE
ENSMUSG00000044197	D830046C22Rik	-1.28671	138.061	17.5323	0.191149	FALSE	-1.90401	177.777	35.7115	0.028769	TRUE
ENSMUSG00000027962	Vcam1	-1.28558	25778.3	5476.2	0.0705793	FALSE	-1.80539	8666.36	2707.13	0.00545645	TRUE
ENSMUSG00000073002	Vamp5	-1.28521	895.128	270	0.0699755	FALSE	-1.50863	636.675	182.393	0.0290499	TRUE
ENSMUSG00000001823	Hoxd12	-1.28448	183.497	40.1151	0.133133	FALSE	-1.80331	107.171	18.2807	0.0223353	TRUE
ENSMUSG00000039706	Ldb2	-1.28234	1768.97	177.208	0.20557	FALSE	-1.92788	190.01	75.4791	0.0351457	TRUE
ENSMUSG00000027953	Slc50a1	-1.2819	2413.79	588.89	0.0828824	FALSE	-1.48413	1236.12	431.972	0.0410048	TRUE
ENSMUSG00000026610	Esrrg	-1.27743	42.4585	12.5085	0.103067	FALSE	-1.46309	163.894	59.7055	0.0385821	TRUE
ENSMUSG00000042116	Vwa1	-1.27481	96.8603	19.693	0.184099	FALSE	-1.83797	41.1482	14.0991	0.0371187	TRUE
ENSMUSG00000029380	Cxcl1	-1.27395	1613.72	451.28	0.0923968	FALSE	-1.47606	720.159	219.04	0.0475892	TRUE
ENSMUSG00000026110	Mgat4a	-1.26639	115.279	23.6059	0.120506	FALSE	-2.31101	39.0469	4.5966	0.00220674	TRUE
ENSMUSG00000021928	Ebpl	-1.2632	1056.98	230.695	0.0832045	FALSE	-1.50833	757.491	231.069	0.0328712	TRUE
ENSMUSG00000063564	Col23a1	-1.26311	931.361	81.6695	0.266937	FALSE	-3.21553	106.004	16.9405	0.000287158	TRUE
ENSMUSG00000041064	Pif1	-1.26053	717.247	261.745	0.0598515	FALSE	-1.34606	929.293	285.054	0.0471504	TRUE
ENSMUSG00000090235	LOC102637720	-1.25415	41.5072	7.00885	0.205912	FALSE	-1.95949	27.687	8.52181	0.0278581	TRUE
ENSMUSG00000043531	Sorcs1	-1.24253	2947.28	548.407	0.133894	FALSE	-2.0888	2040.81	531.785	0.00323016	TRUE
ENSMUSG00000004961	Syt5	-1.23845	9.27153	6.08375	0.240373	FALSE	-2.59423	7.49513	1.62691	0.0176782	TRUE
ENSMUSG00000035407	Kank4	-1.23441	387.012	31.4152	0.273417	FALSE	-2.47311	241.819	27.9893	0.0082747	TRUE
ENSMUSG00000027358	Bmp2	-1.2335	3.31557	0.749493	0.31297	FALSE	-1.52585	606.048	155.939	0.0475507	TRUE
ENSMUSG00000063488	Zkscan7	-1.22999	446.751	115.748	0.0916159	FALSE	-1.4726	325.452	94.3056	0.0376249	TRUE
ENSMUSG00000074682	Zcchc3	-1.22378	521.906	123.016	0.137738	FALSE	-1.71634	434.741	105.769	0.022135	TRUE
ENSMUSG00000048776	Pthlh	-1.22149	5.03484	2.17086	0.362058	FALSE	-2.21913	8.52466	1.91106	0.0393657	TRUE
ENSMUSG00000045136	Tubb2b	-1.22144	6487.99	1790.33	0.0758445	FALSE	-2.01968	2629.85	609.969	0.000744683	TRUE
ENSMUSG00000073409	H2-Q6	-1.22012	8.01282	2.84274	0.364526	FALSE	3.189	2.37799	30.4158	0.000889401	TRUE
ENSMUSG00000020309	Chac2	-1.21412	740.552	183.051	0.0631721	FALSE	-1.29864	980.943	350.427	0.0486375	TRUE
ENSMUSG00000030222	Rerg	-1.21352	179.565	41.7058	0.121497	FALSE	-1.53768	476.318	108.636	0.0344053	TRUE
ENSMUSG00000035694	Caps2	-1.21252	433.4	75.2103	0.130472	FALSE	-1.70111	377.449	94.7405	0.020007	TRUE
ENSMUSG00000082127	NA	-1.21084	89.061	34.8012	0.0770846	FALSE	-2.03566	119.964	29.1788	0.000639314	TRUE
ENSMUSG00000016179	Camk1g	-1.20816	83.6282	10.7665	0.231104	FALSE	-1.82774	58.8048	15.726	0.0428784	TRUE
ENSMUSG00000079330	Lemd1	-1.20501	158.875	36.341	0.14937	FALSE	-1.81324	72.1582	19.1331	0.0176702	TRUE
ENSMUSG00000020122	Egfr	-1.20194	26823.3	3724.86	0.206137	FALSE	-1.91641	2986.77	1019.75	0.0210142	TRUE
ENSMUSG00000045092	S1pr1	-1.19785	2787.77	776.364	0.0653712	FALSE	-1.56396	1254.6	412.172	0.0105156	TRUE
ENSMUSG00000073758	Sh3d21	-1.19744	93.6677	23.6364	0.173581	FALSE	-1.8458	108.562	29.1788	0.0165895	TRUE
ENSMUSG00000024292	Cyp4f14	-1.19594	102.571	6.17156	0.312776	FALSE	-2.52118	82.6692	23.242	0.00932354	TRUE
ENSMUSG00000021567	Nkd2	-1.19544	487.741	45.5105	0.280566	FALSE	-2.24706	167.705	36.0763	0.0172859	TRUE
ENSMUSG00000044468	Fam46c	-1.18109	413.688	114.11	0.113407	FALSE	-1.7143	112.596	38.8146	0.0132801	TRUE
ENSMUSG00000035000	Dpp4	-1.17788	26.4642	1.42137	0.463585	FALSE	-2.91991	79.1961	5.08692	0.0419908	TRUE
ENSMUSG00000066551	Gm21596	-1.17764	22705.6	7248.48	0.052387	FALSE	-1.36078	18993.6	6406	0.0222087	TRUE
ENSMUSG00000016494	Cd34	-1.17146	16856.6	4247.2	0.129241	FALSE	-1.51545	4938.54	2170.22	0.0371187	TRUE
ENSMUSG00000021573	Tppp	-1.16634	123.478	17.2791	0.263927	FALSE	-2.13807	518.128	74.365	0.0138416	TRUE
ENSMUSG00000022025	Cnmd	-1.16226	1661.25	191.191	0.265029	FALSE	-2.78933	52.8576	9.47734	0.00109868	TRUE
ENSMUSG00000035493	Tgfbi	-1.15971	3184.43	1533.61	0.066836	FALSE	-1.83291	2446.05	738.904	0.0010266	TRUE
ENSMUSG00000038587	Akap12	-1.157	25541.7	4508.08	0.214606	FALSE	-1.67871	5720.08	1905.54	0.0471507	TRUE
ENSMUSG00000009378	Slc16a12	-1.15354	19.8934	19.6052	0.25356	FALSE	-2.19763	18.7589	3.07277	0.0191537	TRUE
ENSMUSG00000021091	Serpina3n	-1.15297	153.561	49.0925	0.183051	FALSE	-1.98763	343.861	60.4973	0.00662258	TRUE
ENSMUSG00000046341	NA	-1.14607	88.7547	32.2015	0.0830811	FALSE	-1.77108	102.427	23.2143	0.00243467	TRUE
ENSMUSG00000043015	Nemp2	-1.14052	440.792	167.126	0.0617661	FALSE	-1.37158	579.895	182.488	0.0198178	TRUE
ENSMUSG00000029442	Wdr66	-1.13717	112.548	25.0476	0.192636	FALSE	-2.04604	160.071	28.9501	0.00471646	TRUE
ENSMUSG00000025776	Crispld1	-1.13672	39.5118	4.84818	0.306148	FALSE	-1.86966	278.445	56.2377	0.0432631	TRUE
ENSMUSG00000067276	Capn6	-1.13636	14346.4	4655.94	0.0695288	FALSE	-1.59947	4223.28	1433.4	0.00513153	TRUE
ENSMUSG00000028497	Hacd4	-1.13611	7960.76	1864.19	0.11389	FALSE	-1.39936	3529.13	1105.88	0.0424573	TRUE
ENSMUSG00000092486	2610524H06Rik	-1.1342	1217.33	295.068	0.11389	FALSE	-1.47205	894.704	293.94	0.0286954	TRUE
ENSMUSG00000086015	4833417C18Rik	-1.13004	15.5651	5.49968	0.21637	FALSE	-1.77475	22.3048	6.53278	0.0160676	TRUE
ENSMUSG00000044005	Gls2	-1.12735	36.1952	19.2171	0.184598	FALSE	-1.96193	29.7155	11.2073	0.00809776	TRUE
ENSMUSG00000084616	NA	-1.12575	1.25871	0.584071	0.538618	FALSE	-2.73217	23.0693	1.44586	0.0120632	TRUE
ENSMUSG00000055809	Dnaaf3	-1.11735	147.546	43.9708	0.204701	FALSE	-2.00402	55.4278	14.514	0.00911001	TRUE
ENSMUSG00000051950	B3glct	-1.11666	6571.74	1594.39	0.108617	FALSE	-1.38735	6501.74	2109.49	0.0371187	TRUE
ENSMUSG00000032565	Nudt16	-1.11366	533.848	157.176	0.140977	FALSE	-1.50769	388.483	121.729	0.0311376	TRUE
ENSMUSG00000044365	Cxxc4	-1.11168	13.1091	1.42137	0.404809	FALSE	-2.39513	16.6037	6.12042	0.0288134	TRUE
ENSMUSG00000040732	Erg	-1.10879	583.089	275.213	0.0953052	FALSE	-2.52666	68.2629	12.0095	2.04823e-05	TRUE
ENSMUSG00000020218	Wif1	-1.10127	10.5302	4.84818	0.372355	FALSE	-2.65531	10.6799	1.05862	0.0166649	TRUE
ENSMUSG00000028459	Cd72	-1.10002	7.67522	0.584071	0.468604	FALSE	-2.89456	5.56272	0.955531	0.0481854	TRUE
ENSMUSG00000006403	Adamts4	-1.09569	1241.96	344.275	0.170031	FALSE	-1.53142	954.374	284.785	0.0355509	TRUE
ENSMUSG00000022875	Kng1	-1.09567	175.669	27.9985	0.284815	FALSE	-2.05997	23.4188	8.13457	0.0328712	TRUE
ENSMUSG00000025040	Fundc1	-1.09566	2771.44	812.457	0.0702734	FALSE	-1.35877	2426.48	855.004	0.0187595	TRUE
ENSMUSG00000068122	Agtr2	-1.09509	4041.08	618.166	0.243787	FALSE	-1.82415	2978.73	1233.34	0.0245214	TRUE
ENSMUSG00000031480	Thsd1	-1.09196	724.619	223.956	0.13544	FALSE	-1.72867	1479.27	351.747	0.00660351	TRUE
ENSMUSG00000032883	Acsl3	-1.08646	4910.89	1861.74	0.0639617	FALSE	-1.22729	2280.16	958.475	0.0348144	TRUE
ENSMUSG00000027896	Slc16a4	-1.08405	1022.9	330.396	0.0921835	FALSE	-1.41805	1161.54	454.977	0.0185795	TRUE
ENSMUSG00000032946	Rasgrp2	-1.08098	22.3807	1.75221	0.417691	FALSE	-3.00956	37.8368	2.22033	0.00589632	TRUE
ENSMUSG00000021388	Aspn	-1.07437	88356.5	20468.4	0.184991	FALSE	-1.7827	13043.2	5486.9	0.0104204	TRUE
ENSMUSG00000025666	Tmem47	-1.06771	5803.87	1497.94	0.133795	FALSE	-1.52425	3081.11	979.863	0.0182705	TRUE
ENSMUSG00000028076	Cd1d1	-1.06574	750.135	178.983	0.1817	FALSE	-1.83965	163.713	51.4678	0.00733778	TRUE
ENSMUSG00000030077	Chl1	-1.06097	769.977	322.284	0.14278	FALSE	-1.42936	62.0201	32.7193	0.0425471	TRUE
ENSMUSG00000028194	Ddah1	-1.0595	6326.14	3017.86	0.131507	FALSE	-1.38918	2928.56	994.395	0.0346937	TRUE
ENSMUSG00000075707	Dio3	-1.05844	1729.33	335.653	0.25856	FALSE	-1.80662	3783.98	742.783	0.0247711	TRUE
ENSMUSG00000028412	Slc44a1	-1.03714	11441.9	3284.05	0.125465	FALSE	-1.33649	7311.98	2760.9	0.0361344	TRUE
ENSMUSG00000040009	Gnaz	-1.03388	64.7475	10.2804	0.363024	FALSE	-2.04967	42.7311	8.70287	0.0432547	TRUE
ENSMUSG00000004891	Nes	-1.033	1075.76	524.841	0.160784	FALSE	-1.70536	384.308	107.323	0.0075961	TRUE
ENSMUSG00000016028	Celsr1	-1.03009	19.9549	3.07559	0.324202	FALSE	-2.24409	38.0596	8.0566	0.00585427	TRUE
ENSMUSG00000022208	Jph4	-1.02893	13.8458	1.58679	0.45663	FALSE	-3.59696	6.91119	0.671384	0.0068223	TRUE
ENSMUSG00000079662	NA	-1.0279	572.749	107.179	0.329306	FALSE	-1.94175	288.818	82.847	0.0323214	TRUE
ENSMUSG00000031112	Stk26	-1.02589	273.232	116.361	0.154632	FALSE	-1.42882	31.329	17.6396	0.0465141	TRUE
ENSMUSG00000057886	NA	-1.01978	26.7705	10.5909	0.206791	FALSE	-1.47582	21.9437	9.99279	0.048345	TRUE
ENSMUSG00000031596	Slc7a2	-1.01631	5968.19	1549.81	0.205604	FALSE	-1.70322	725.555	323.427	0.0140465	TRUE
ENSMUSG00000031762	Mt2	-1.01184	119.116	68.1442	0.194188	FALSE	-1.70223	375.863	90.9157	0.00973265	TRUE
ENSMUSG00000029499	Pxmp2	-0.983002	52.8043	21.9415	0.192687	FALSE	-1.36594	65.8849	19.0829	0.0475713	TRUE
ENSMUSG00000031778	Cx3cl1	-0.977012	2722.46	1051.86	0.225417	FALSE	-1.69034	1571.19	564.791	0.0141185	TRUE
ENSMUSG00000039883	Lrrc17	-0.976606	19402.7	5791.82	0.196339	FALSE	-2.02616	11330.4	3004.79	0.000816547	TRUE
ENSMUSG00000028716	Pdzk1ip1	-0.969575	42.3669	5.09122	0.387002	FALSE	-2.54137	90.1643	9.81173	0.00471646	TRUE
ENSMUSG00000048012	Zfp473	-0.965476	111.688	31.5602	0.232346	FALSE	-1.4624	101.958	31.7889	0.0459138	TRUE
ENSMUSG00000027849	Syt6	-0.954247	37.2694	17.4445	0.297641	FALSE	-1.74546	33.1769	7.85042	0.0364712	TRUE
ENSMUSG00000022323	Rida	-0.953899	1225.19	403.209	0.1817	FALSE	-1.3108	1901.21	579.547	0.0455005	TRUE
ENSMUSG00000000627	Sema4f	-0.942544	106.653	53.8325	0.197423	FALSE	-1.63251	108.032	23.7323	0.00911644	TRUE
ENSMUSG00000008489	Elavl2	-0.937865	644.946	367.775	0.188392	FALSE	-1.56217	2625.37	607.249	0.0102015	TRUE
ENSMUSG00000049420	Tmem200a	-0.936115	96.7049	75.9865	0.184768	FALSE	-2.01497	608.93	101.914	0.00019075	TRUE
ENSMUSG00000050751	Pgbd5	-0.936073	54.0016	25.9994	0.279998	FALSE	-1.66017	234.631	39.1187	0.0212356	TRUE
ENSMUSG00000042988	Notum	-0.934808	117.369	28.1334	0.347549	FALSE	-2.01512	162.376	44.0099	0.0135472	TRUE
ENSMUSG00000056413	Adap1	-0.93331	29.6568	3.00816	0.465954	FALSE	-2.54682	29.4505	3.71903	0.0226921	TRUE
ENSMUSG00000032172	Olfm2	-0.920719	76.7511	26.9245	0.332569	FALSE	-2.32368	112.108	21.7961	0.0015616	TRUE
ENSMUSG00000018470	Kcnab3	-0.912495	93.6968	45.5575	0.205912	FALSE	-1.36719	79.5267	25.5654	0.0372634	TRUE
ENSMUSG00000085016	Gm11335	-0.912178	19.2182	7.76853	0.328303	FALSE	-1.68668	21.1791	6.42969	0.0360866	TRUE
ENSMUSG00000025128	Bhlhe22	-0.911683	401.835	168.216	0.209539	FALSE	-2.05842	157.578	35.1181	0.000428579	TRUE
ENSMUSG00000036256	Igfbp7	-0.903624	2854.79	848.034	0.259756	FALSE	-1.44366	2747.04	1030.02	0.0419908	TRUE
ENSMUSG00000078202	Nrarp	-0.903071	13.4467	8.33223	0.304774	FALSE	-1.92084	45.3319	12.2408	0.0021944	TRUE
ENSMUSG00000028347	Tmeff1	-0.903014	8979.4	3883.74	0.138263	FALSE	-1.21038	6116.01	2303.81	0.032178	TRUE
ENSMUSG00000044469	Tnfaip8l1	-0.89939	170.232	51.8475	0.306356	FALSE	-1.8929	220.567	44.4924	0.00845557	TRUE
ENSMUSG00000000942	Hoxa4	-0.895666	31.0072	13.7747	0.323152	FALSE	-1.60288	35.4588	9.03726	0.0464454	TRUE
ENSMUSG00000040441	Slc26a10	-0.894699	309.862	45.3552	0.419827	FALSE	-2.13449	183.875	51.5987	0.0247126	TRUE
ENSMUSG00000081455	NA	-0.893632	51.5758	19.9564	0.261602	FALSE	-1.47652	69.0274	19.6763	0.0342944	TRUE
ENSMUSG00000071604	Fam189a2	-0.889569	9.33301	1.58679	0.475534	FALSE	-2.29447	17.0493	3.25383	0.0211163	TRUE
ENSMUSG00000048355	Arxes1	-0.876079	706.322	193.399	0.273883	FALSE	-2.00158	183.037	47.5704	0.00186278	TRUE
ENSMUSG00000020524	Gria1	-0.871667	733.299	316.031	0.263935	FALSE	-2.06005	677.439	136.407	0.000717803	TRUE
ENSMUSG00000016239	Lonrf3	-0.865184	12.7101	4.0885	0.438076	FALSE	-2.09893	221.181	27.3959	0.0116235	TRUE
ENSMUSG00000070570	Slc17a7	-0.849666	5.89447	1.33356	0.516781	FALSE	-2.44484	10.4571	2.11724	0.0354428	TRUE
ENSMUSG00000042826	Fgf11	-0.847668	80.1282	18.5045	0.377762	FALSE	-2.23637	32.3585	11.3884	0.00482289	TRUE
ENSMUSG00000041594	Tmtc4	-0.838816	2976.84	1446.52	0.169209	FALSE	-1.29048	3519.11	1207.21	0.0163244	TRUE
ENSMUSG00000048200	Cracr2b	-0.836624	21.521	6.17156	0.42783	FALSE	-1.85635	32.6774	5.96448	0.0453715	TRUE
ENSMUSG00000039031	Arhgap18	-0.832125	1070.27	415.687	0.225997	FALSE	-1.41068	3080.27	920.369	0.0165895	TRUE
ENSMUSG00000020689	Itgb3	-0.815693	1456.48	944.715	0.160485	FALSE	-1.2339	1134.39	409.894	0.0166068	TRUE
ENSMUSG00000071862	Lrrtm2	-0.789097	50.1639	30.1185	0.376656	FALSE	-1.96499	12.5278	4.95871	0.0278279	TRUE
ENSMUSG00000092448	NA	-0.78763	2.11834	1.42137	0.612873	FALSE	-2.25659	15.2553	2.2983	0.0237448	TRUE
ENSMUSG00000087305	A430035B10Rik	-0.786723	69.1061	27.529	0.270312	FALSE	-1.29106	53.676	23.4482	0.0410048	TRUE
ENSMUSG00000037820	Tgm2	-0.773812	635.014	99.8762	0.443885	FALSE	-1.82431	575.868	113.004	0.0428071	TRUE
ENSMUSG00000048142	Nat8l	-0.76946	31.3448	8.49765	0.41932	FALSE	-2.10374	38.2824	8.70287	0.00839332	TRUE
ENSMUSG00000031351	Zfp185	-0.745856	374.548	89.7815	0.421415	FALSE	-1.80535	876.618	153.97	0.0218703	TRUE
ENSMUSG00000052373	Mpp3	-0.744304	11.3899	2.00544	0.568941	FALSE	-3.41008	6.32724	1.05862	0.0171883	TRUE
ENSMUSG00000037962	Rflna	-0.734797	13.0477	5.15865	0.51866	FALSE	-2.24635	7.85628	2.66041	0.0376442	TRUE
ENSMUSG00000047945	Marcksl1	-0.730159	4111.36	1295.05	0.438327	FALSE	-1.82971	1572.36	423.968	0.0241088	TRUE
ENSMUSG00000030075	Cntn3	-0.727921	10.0697	1.66441	0.508261	FALSE	-1.9082	3562.95	614.534	0.0126251	TRUE
ENSMUSG00000044499	Hs3st5	-0.721452	5.09632	1.00272	0.58336	FALSE	-3.83223	34.4293	2.78862	2.2689e-05	TRUE
ENSMUSG00000064347	NA	-0.719139	39.542	17.2689	0.3951	FALSE	-1.48841	37.6984	11.6448	0.0472786	TRUE
ENSMUSG00000031825	Crispld2	-0.711149	1966.92	772.989	0.419233	FALSE	-1.64654	234.746	99.3249	0.0322836	TRUE
ENSMUSG00000043017	Ptgir	-0.708026	288.707	68.2893	0.445434	FALSE	-1.71797	241.162	80.6215	0.0364107	TRUE
ENSMUSG00000035692	Isg15	-0.707833	768.891	259.231	0.386023	FALSE	1.74632	701.831	1842.14	0.0083928	TRUE
ENSMUSG00000015217	Hmgb3	-0.695913	564.88	374.639	0.307796	FALSE	-1.18249	1000.45	334.225	0.04957	TRUE
ENSMUSG00000025551	Fgf14	-0.67919	19.5871	3.32882	0.522509	FALSE	-1.86788	98.8391	32.6916	0.0323199	TRUE
ENSMUSG00000037166	Ppp1r14a	-0.678118	24.4375	5.92851	0.549333	FALSE	-2.15489	24.5022	4.98383	0.0460484	TRUE
ENSMUSG00000087107	AI662270	-0.670403	9.94672	6.76581	0.456714	FALSE	-1.37295	314.289	115.659	0.0219589	TRUE
ENSMUSG00000031548	Sfrp1	-0.667761	28501.4	9880.92	0.395998	FALSE	-1.68527	13941.1	3908.43	0.0087919	TRUE
ENSMUSG00000075478	Slitrk1	-0.660951	2.51742	0.749493	0.646737	FALSE	-2.95811	141.631	8.20994	0.000286692	TRUE
ENSMUSG00000019929	Dcn	-0.653942	17861.8	3600.96	0.476517	FALSE	-1.97079	23157.9	6210.58	0.0115756	TRUE
ENSMUSG00000034353	Ramp1	-0.647853	115.618	34.3928	0.488723	FALSE	-2.30719	39.3964	8.03148	0.00417974	TRUE
ENSMUSG00000026834	Acvr1c	-0.642492	19.188	4.34172	0.564361	FALSE	-2.81321	211.062	16.1886	0.000898582	TRUE
ENSMUSG00000049112	Oxtr	-0.637333	22.3807	6.84343	0.508461	FALSE	-1.7332	29.3004	5.08692	0.0432547	TRUE
ENSMUSG00000037370	Enpp1	-0.624662	573.414	460.896	0.346764	FALSE	-2.30763	683.806	153.44	1.48665e-06	TRUE
ENSMUSG00000056367	Actr3b	-0.62462	220.706	84.7412	0.461659	FALSE	-1.7253	123.36	52.8383	0.0184177	TRUE
ENSMUSG00000041696	Rasl12	-0.616672	477.302	107.395	0.518113	FALSE	-1.76399	200.255	74.5565	0.0453715	TRUE
ENSMUSG00000091431	NA	-0.594	16.0256	3.00816	0.623666	FALSE	-2.68259	6.91119	2.01415	0.0313029	TRUE
ENSMUSG00000041827	Oasl1	-0.580945	31.5907	15.1184	0.499492	FALSE	1.7295	25.8085	79.8721	0.0175038	TRUE
ENSMUSG00000020867	Spata20	-0.578276	44.4237	15.8781	0.571468	FALSE	-2.18095	32.7197	7.61912	0.0203821	TRUE
ENSMUSG00000026587	Astn1	-0.573171	31.8355	16.597	0.512045	FALSE	-2.48051	62.074	10.2769	0.000333879	TRUE
ENSMUSG00000090063	NA	-0.571286	38.252	24.6964	0.468761	FALSE	-2.10676	46.0847	11.6474	0.000739652	TRUE
ENSMUSG00000035104	Eva1a	-0.565324	22.1347	22.0191	0.491881	FALSE	-1.45368	737.112	177.21	0.0324873	TRUE
ENSMUSG00000024479	Mal2	-0.550334	119.947	36.1653	0.54608	FALSE	-2.42913	151.697	21.6653	0.00138819	TRUE
ENSMUSG00000019982	Myb	-0.542305	7.61374	0.914916	0.681237	FALSE	-2.89005	16.9649	5.39619	0.00968199	TRUE
ENSMUSG00000025582	Nptx1	-0.522498	87.1875	34.9972	0.556632	FALSE	-2.35017	350.5	44.9524	0.00112418	TRUE
ENSMUSG00000031125	3830403N18Rik	-0.519288	135.296	64.501	0.468812	FALSE	-1.38835	197.101	55.2345	0.0256928	TRUE
ENSMUSG00000020758	Itgb4	-0.498621	74.2035	22.2723	0.623287	FALSE	-2.27297	1568.23	172.575	0.0110321	TRUE
ENSMUSG00000048368	Omd	-0.486854	1636.16	576.794	0.533025	FALSE	-1.5944	1337.93	433.679	0.022169	TRUE
ENSMUSG00000000386	Mx1	-0.483386	58.331	22.691	0.560496	FALSE	1.54269	148.831	288.471	0.0327848	TRUE
ENSMUSG00000053559	Smagp	-0.47938	2.51742	1.08034	0.705927	FALSE	-2.95388	78.9967	8.70287	2.8569e-06	TRUE
ENSMUSG00000033721	Vav3	-0.478535	76.3822	29.369	0.561399	FALSE	-1.66253	804.786	184.436	0.0195852	TRUE
ENSMUSG00000060063	Alox5ap	-0.474283	111.842	43.3969	0.559784	FALSE	-1.59931	45.8197	23.2169	0.0379731	TRUE
ENSMUSG00000085146	NA	-0.470831	8.01282	3.17358	0.639195	FALSE	-1.59863	111.374	28.7387	0.0371187	TRUE
ENSMUSG00000046352	Gjb2	-0.446203	106.956	151.699	0.603295	FALSE	-3.39106	177.437	23.5487	6.50779e-07	TRUE
ENSMUSG00000062551	Prl2c1	-0.428058	2.11834	1.00272	0.791871	FALSE	3.84125	13.7802	122.541	1.38181e-06	TRUE
ENSMUSG00000042498	D330045A20Rik	-0.415982	233.846	58.8665	0.639195	FALSE	-2.30802	74.0179	11.6725	0.00440237	TRUE
ENSMUSG00000073555	Gm4951	-0.402993	37.4237	12.5493	0.689524	FALSE	2.02902	80.0567	185.837	0.0228391	TRUE
ENSMUSG00000029369	Afm	-0.375299	2.9165	0.584071	0.769998	FALSE	-3.28355	48.6011	5.65522	9.96841e-05	TRUE
ENSMUSG00000041235	Chd7	-0.370586	22.0118	11.0974	0.704671	FALSE	-1.99491	11.306	4.10627	0.0480136	TRUE
ENSMUSG00000024379	Tslp	-0.344761	62.3207	65.1157	0.667292	FALSE	-1.67904	1525	270.283	0.0187039	TRUE
ENSMUSG00000032500	Dclk3	-0.335244	2.11834	0.914916	0.81272	FALSE	-2.39677	10.4571	2.58244	0.0403802	TRUE
ENSMUSG00000036815	Dpp10	-0.328026	2.97798	0.584071	0.824812	FALSE	-2.7254	173.671	20.5513	0.00156161	TRUE
ENSMUSG00000050777	Tmem37	-0.314449	332.486	214.789	0.672719	FALSE	1.49265	41.3405	90.3578	0.0413628	TRUE
ENSMUSG00000034706	Dnaic2	-0.306612	61.186	24.6086	0.713196	FALSE	-1.68159	103.072	26.7271	0.0328712	TRUE
ENSMUSG00000023913	Pla2g7	-0.306185	182.391	148.381	0.617025	FALSE	-1.29183	1559.93	589.007	0.0172638	TRUE
ENSMUSG00000035208	Slfn8	-0.30315	160.592	122.281	0.687818	FALSE	1.88746	44.748	148.748	0.00494787	TRUE
ENSMUSG00000057596	Trim30d	-0.249869	742.766	339.641	0.742029	FALSE	1.71639	183.617	415.845	0.0136628	TRUE
ENSMUSG00000022321	Cdh10	-0.24686	36.3181	32.9981	0.752935	FALSE	-1.97749	70.0569	23.1918	0.00368024	TRUE
ENSMUSG00000059991	Nptx2	-0.24533	87.5262	55.838	0.78095	FALSE	-1.73782	254.701	74.7072	0.0364107	TRUE
ENSMUSG00000045094	Arhgef37	-0.235242	26.187	17.4445	0.780118	FALSE	-1.67633	24.9056	6.30148	0.0470017	TRUE
ENSMUSG00000015134	Aldh1a3	-0.209284	430.137	335.203	0.76813	FALSE	-1.48879	912.056	220.269	0.022963	TRUE
ENSMUSG00000031538	Plat	-0.203827	4916.83	3765.35	0.745558	FALSE	-1.26876	6739.32	2076.36	0.0328712	TRUE
ENSMUSG00000034855	Cxcl10	-0.188232	19.7403	25.7093	0.800174	FALSE	1.63727	44.483	145.331	0.00799234	TRUE
ENSMUSG00000034459	Ifit1	-0.13313	1872.17	816.506	0.865007	FALSE	1.9486	3436.72	10304.5	0.00351792	TRUE
ENSMUSG00000029605	Oas1b	-0.128528	101.741	45.5105	0.877624	FALSE	1.75887	149.415	339.079	0.0165895	TRUE
ENSMUSG00000021508	Cxcl14	-0.120052	1741.44	908.411	0.878477	FALSE	-1.92185	1494.27	463.557	0.00395154	TRUE
ENSMUSG00000027514	Zbp1	-0.11957	20.477	12.1103	0.886078	FALSE	1.95925	18.175	57.4323	0.00395154	TRUE
ENSMUSG00000036192	Rorb	-0.0928952	7.55226	5.0136	0.939614	FALSE	-2.13817	13.7802	5.73318	0.0484166	TRUE
ENSMUSG00000059857	Ntng1	-0.059106	5.55688	1.16814	0.963852	FALSE	-3.68642	127.544	5.83627	4.67681e-06	TRUE
ENSMUSG00000028197	Col24a1	-0.055168	133.27	77.567	0.948065	FALSE	-1.82091	32.2624	7.54116	0.0272083	TRUE
ENSMUSG00000042477	Tfap2e	-0.0453486	2.51742	0.584071	0.975791	FALSE	-3.43759	12.3895	0.955531	0.0057288	TRUE
ENSMUSG00000028037	Ifi44	-0.0432329	847.72	588.483	0.949781	FALSE	2.35239	304.188	1445.28	4.29862e-06	TRUE
ENSMUSG00000028328	Tmod1	-0.0302314	96.9217	63.9577	0.97087	FALSE	-2.28206	70.0147	16.5784	0.000744683	TRUE
ENSMUSG00000086101	NA	-0.0151404	3.77613	3.2512	0.990165	FALSE	-1.74054	66.6799	9.70864	0.0374024	TRUE
ENSMUSG00000020641	Rsad2	-0.0103112	24.2531	22.8195	0.991745	FALSE	2.51834	14.948	87.8707	0.000548937	TRUE
ENSMUSG00000026831	1700007K13Rik	0.00132649	152.459	84.0922	0.998734	FALSE	1.70616	31.7206	91.5222	0.0176619	TRUE
ENSMUSG00000004031	Brinp2	0.0114355	6.29355	4.84818	0.992634	FALSE	-2.21015	12.8773	2.58244	0.0389734	TRUE
ENSMUSG00000074151	Nlrc5	0.0294343	282.81	209.551	0.969598	FALSE	2.03229	153.502	426.943	0.00102801	TRUE
ENSMUSG00000052974	Cyp2f2	0.0413304	111.505	23.6466	0.970044	FALSE	-2.16564	282.847	36.305	0.0251253	TRUE
ENSMUSG00000042377	Fam83g	0.0453319	10.1312	8.50784	0.965168	FALSE	1.95407	12.0283	32.7141	0.0263444	TRUE
ENSMUSG00000030329	Pianp	0.0663596	3.83761	0.749493	0.965318	FALSE	-3.34907	10.9027	1.83309	0.0138204	TRUE
ENSMUSG00000043753	Dmrta1	0.0740421	20.7844	10.1926	0.942504	FALSE	-2.99691	95.7576	13.5056	7.82404e-05	TRUE
ENSMUSG00000023341	Mx2	0.0839644	116.478	54.6431	0.923287	FALSE	1.67578	302.003	704.806	0.0286954	TRUE
ENSMUSG00000030921	Trim30a	0.089305	477.265	310.113	0.919914	FALSE	2.74966	373.861	1271.84	6.48692e-05	TRUE
ENSMUSG00000068606	Gm4841	0.092445	3.31557	3.92308	0.940017	FALSE	2.24432	5.20157	19.7265	0.0196891	TRUE
ENSMUSG00000002565	Scin	0.0928156	2.97798	1.91764	0.944345	FALSE	-2.18758	20.3724	4.98383	0.0105604	TRUE
ENSMUSG00000029368	Alb	0.121478	13.4467	4.1763	0.920583	FALSE	-2.46525	66.4149	30.4765	0.0115756	TRUE
ENSMUSG00000074153	NA	0.135195	12.5256	8.76107	0.888708	FALSE	1.91689	5.78552	20.1164	0.04336	TRUE
ENSMUSG00000043073	Usp17le	0.144022	9.60912	4.58476	0.898788	FALSE	2.84541	0.987312	6.66359	0.0486375	TRUE
ENSMUSG00000057726	Serpinb9g	0.146752	1.25871	1.91764	0.927136	FALSE	4.02299	11.2638	113.913	5.7673e-07	TRUE
ENSMUSG00000072620	Slfn2	0.182417	31.7439	32.1443	0.831115	FALSE	3.24518	2.55857	19.0552	0.000284909	TRUE
ENSMUSG00000064179	Tnnt1	0.241549	42.1824	23.8019	0.770233	FALSE	-2.14115	51.3285	10.1487	0.00401961	TRUE
ENSMUSG00000030107	Usp18	0.245811	572.806	399.949	0.737907	FALSE	2.13604	776.665	2377.17	0.00049559	TRUE
ENSMUSG00000062342	Serpinb9e	0.245834	2.97798	2.50171	0.843536	FALSE	3.23256	11.2638	80.845	4.53193e-06	TRUE
ENSMUSG00000043613	Mmp3	0.263051	74.417	59.6732	0.72068	FALSE	-1.92266	2364.71	601.385	0.0017666	TRUE
ENSMUSG00000037868	Egr2	0.281069	162.248	272.411	0.728384	FALSE	-1.94568	885.038	75.0191	0.00663842	TRUE
ENSMUSG00000024803	Ankrd1	0.322456	79.4184	200.516	0.691615	FALSE	1.9073	12.8773	34.8842	0.0198789	TRUE
ENSMUSG00000032278	Paqr5	0.348155	3.77613	1.66441	0.782088	FALSE	-3.19478	35.8622	2.58244	0.000599781	TRUE
ENSMUSG00000035042	Ccl5	0.387581	20.5999	19.2642	0.6184	FALSE	2.2117	19.439	90.1794	0.00026563	TRUE
ENSMUSG00000020299	4930524B15Rik	0.457055	1.25871	1.00272	0.7787	FALSE	3.09458	2.37799	19.0552	0.00413164	TRUE
ENSMUSG00000062168	Ppef1	0.501512	358.708	201.306	0.585067	FALSE	1.94843	20.6491	118.717	0.0222765	TRUE
ENSMUSG00000038327	Serpinb9f	0.517238	1.25871	0.584071	0.747375	FALSE	2.99991	6.50782	34.8842	0.000826612	TRUE
ENSMUSG00000057346	Apol9a	0.57714	124.674	107.159	0.484116	FALSE	1.75026	325.168	675.681	0.0119	TRUE
ENSMUSG00000006014	Prg4	0.607942	104.163	208.814	0.434308	FALSE	1.77573	87.7746	235.163	0.00484774	TRUE
ENSMUSG00000025279	Dnase1l3	0.650787	4.57428	8.83868	0.501632	FALSE	2.7521	3.76867	29.903	0.000187782	TRUE
ENSMUSG00000038295	Atg9b	0.657659	14.7054	18.5923	0.478423	FALSE	2.74398	5.33993	37.16	0.000276224	TRUE
ENSMUSG00000029120	Ppp2r2c	0.718378	11.4513	7.26208	0.510415	FALSE	2.37401	2.96194	19.782	0.0148892	TRUE
ENSMUSG00000025529	Zfp711	0.730511	2.51742	0.914916	0.62868	FALSE	-4.48159	55.9273	0.671384	1.65141e-05	TRUE
ENSMUSG00000020310	Madcam1	0.751677	1.25871	1.58679	0.633606	FALSE	2.61463	1.57126	7.0231	0.0402243	TRUE
ENSMUSG00000021950	Anxa8	0.76086	1312.76	3209.6	0.328978	FALSE	1.48055	4436.41	7610.1	0.0245533	TRUE
ENSMUSG00000085331	NA	0.778931	10.0082	4.0885	0.479578	FALSE	3.02397	6.50782	34.6027	0.00050542	TRUE
ENSMUSG00000000290	Itgb2	0.823615	10.5302	11.0095	0.415622	FALSE	1.75906	5.33993	20.2697	0.0397376	TRUE
ENSMUSG00000022818	Cyp2ab1	0.837422	3.77613	3.9027	0.496803	FALSE	2.99609	2.37799	21.3587	0.000969574	TRUE
ENSMUSG00000054266	Serpinb9d	0.843373	1.25871	1.91764	0.573854	FALSE	2.54724	3.54588	14.0462	0.0176702	TRUE
ENSMUSG00000021348	Prl7d1	0.85768	2.51742	5.25664	0.509847	FALSE	2.96055	0.987312	9.94254	0.0363045	TRUE
ENSMUSG00000030364	Clec2h	0.872753	1.25871	0.914916	0.57788	FALSE	3.36305	5.33993	69.4341	7.95195e-06	TRUE
ENSMUSG00000063388	NA	0.891619	38.1604	43.6908	0.306785	FALSE	1.54179	55.205	135.708	0.0364107	TRUE
ENSMUSG00000042793	Lgr6	0.893696	13.3238	35.4324	0.38962	FALSE	2.0726	6.2428	24.8689	0.021955	TRUE
ENSMUSG00000019122	Ccl9	0.899973	293.463	625.797	0.114718	FALSE	1.32565	66.0116	154.71	0.0126251	TRUE
ENSMUSG00000027859	Ngf	0.964235	100.51	291.65	0.193291	FALSE	1.52509	174.363	297.161	0.0180861	TRUE
ENSMUSG00000021208	Ifi27l2b	0.981472	3.37705	5.0136	0.468305	FALSE	3.08474	1.79405	11.4135	0.00324693	TRUE
ENSMUSG00000085786	NA	0.982715	62.9355	87.0737	0.197315	FALSE	1.47895	167.06	293.377	0.0245695	TRUE
ENSMUSG00000006488	Prl7a1	1.0129	8.99541	9.67598	0.379375	FALSE	2.65648	4.3104	28.0422	0.00455288	TRUE
ENSMUSG00000022824	Muc13	1.01528	8.87245	12.8394	0.317605	FALSE	1.72424	4.93656	34.2154	0.037717	TRUE
ENSMUSG00000087366	NA	1.01622	50.9006	110.818	0.145067	FALSE	1.38504	56.6496	116.924	0.0290499	TRUE
ENSMUSG00000022598	Psca	1.02088	1.25871	2.17086	0.509847	FALSE	3.307	4.3104	24.6853	0.000640761	TRUE
ENSMUSG00000025658	Cnksr2	1.03226	1.25871	0.584071	0.557215	FALSE	-4.26253	11.8055	0.955531	0.000495113	TRUE
ENSMUSG00000086318	NA	1.03395	58.8832	121.885	0.218084	FALSE	1.59891	32.9119	67.2943	0.0360866	TRUE
ENSMUSG00000022357	Klhl38	1.05952	4.57428	8.66308	0.330222	FALSE	1.82316	4.12982	12.5501	0.0453715	TRUE
ENSMUSG00000062609	Kcnj15	1.06858	214.683	534.117	0.232777	FALSE	2.12388	7.85628	40.6781	0.00844019	TRUE
ENSMUSG00000001281	Itgb7	1.06962	28.2438	87.2861	0.167919	FALSE	2.14879	23.2921	106.836	0.000569041	TRUE
ENSMUSG00000013584	Aldh1a2	1.09822	1.25871	0.584071	0.483187	FALSE	-2.41838	877.27	93.4982	0.00387216	TRUE
ENSMUSG00000022596	Slurp1	1.10003	12.311	11.5936	0.309999	FALSE	2.18209	3.54588	29.981	0.0154169	TRUE
ENSMUSG00000078612	1700024P16Rik	1.1093	93.0819	258.339	0.143686	FALSE	1.65957	117.429	207.173	0.0142669	TRUE
ENSMUSG00000055360	Prl2c5	1.12033	5.83299	24.4432	0.204339	FALSE	2.76709	46.8187	229.54	8.96525e-07	TRUE
ENSMUSG00000006411	Nectin4	1.18965	7.95133	8.34242	0.307796	FALSE	2.60603	2.96194	34.9146	0.00727036	TRUE
ENSMUSG00000021404	Serpinb9c	1.19034	1.25871	2.17086	0.453787	FALSE	3.24382	19.8846	116.061	9.71347e-05	TRUE
ENSMUSG00000054203	Ifi205	1.19105	19.832	63.0695	0.101283	FALSE	1.95801	35.1938	96.5788	0.0012865	TRUE
ENSMUSG00000039813	Tbc1d2	1.19315	99.561	197.331	0.184099	FALSE	1.68348	315.215	590.313	0.0379239	TRUE
ENSMUSG00000032591	Mst1	1.19903	5.09632	6.08375	0.307612	FALSE	1.87867	21.9014	46.7127	0.0376249	TRUE
ENSMUSG00000026166	Ccl20	1.20393	5.03484	9.6658	0.327833	FALSE	1.92823	16.3809	37.6702	0.0303073	TRUE
ENSMUSG00000032257	Ankk1	1.23706	3.83761	3.92308	0.400068	FALSE	2.34559	1.57126	14.6171	0.0374511	TRUE
ENSMUSG00000031886	Ces2e	1.25739	13.5082	12.2451	0.218032	FALSE	2.18424	4.97878	27.5293	0.0145284	TRUE
ENSMUSG00000006490	Prl8a9	1.28423	1.25871	3.74747	0.395961	FALSE	4.84013	2.1552	58.8955	2.0661e-08	TRUE
ENSMUSG00000055926	Gm14137	1.28733	9.94672	31.2968	0.160249	FALSE	1.74016	41.6055	66.1828	0.0203821	TRUE
ENSMUSG00000006221	Hspb7	1.28876	4.97336	15.7025	0.246506	FALSE	2.01874	7.23012	23.0583	0.0350349	TRUE
ENSMUSG00000090863	NA	1.32446	5.03484	13.9299	0.169508	FALSE	-1.52088	55.1933	9.8897	0.0469501	TRUE
ENSMUSG00000085429	NA	1.3422	64.041	88.7317	0.0708447	FALSE	1.61881	15.1708	41.1909	0.0376193	TRUE
ENSMUSG00000062501	NA	1.34597	3.37705	14.7672	0.215123	FALSE	2.43498	1.39068	10.6919	0.0312312	TRUE
ENSMUSG00000029468	P2rx7	1.34942	40.0026	60.6861	0.107161	FALSE	4.0228	62.5735	636.5	2.27599e-10	TRUE
ENSMUSG00000032661	Oas3	1.44722	2.11834	4.34172	0.372183	FALSE	4.59932	13.154	146.421	1.40945e-05	TRUE
ENSMUSG00000090942	F830016B08Rik	1.47104	6.69263	7.00885	0.183072	FALSE	3.54997	20.7758	147.284	9.77057e-07	TRUE
ENSMUSG00000069259	Prl6a1	1.51663	3.37705	16.8503	0.159517	FALSE	2.54013	1.57126	13.4026	0.0148353	TRUE
ENSMUSG00000039720	Got1l1	1.53515	2.9165	12.3431	0.145831	FALSE	2.39995	2.1552	17.9463	0.0152179	TRUE
ENSMUSG00000021347	Prl7b1	1.541	2.51742	3.83527	0.265707	FALSE	2.36975	2.96194	16.4476	0.0276859	TRUE
ENSMUSG00000086758	Gm13912	1.54241	1.25871	4.67257	0.311118	FALSE	2.35231	1.57126	13.5308	0.0254763	TRUE
ENSMUSG00000029168	Dpysl5	1.55113	2.97798	2.92036	0.283963	FALSE	-2.13709	54.7478	8.03148	0.0432631	TRUE
ENSMUSG00000082919	NA	1.60556	7.03022	12.9272	0.0809627	FALSE	1.85959	6.50782	15.3916	0.0440137	TRUE
ENSMUSG00000068231	Vmn1r43	1.62705	3.31557	8.84887	0.197668	FALSE	2.44606	2.55857	14.3581	0.0103829	TRUE
ENSMUSG00000063713	Klk1b24	1.65762	1.25871	4.1763	0.260881	FALSE	2.55871	2.1552	11.0514	0.0228557	TRUE
ENSMUSG00000028280	Gabrr1	1.66768	1.25871	4.58476	0.247639	FALSE	2.4744	0.987312	12.8594	0.0328712	TRUE
ENSMUSG00000062737	Prl3d2	1.67854	3.65317	16.013	0.0920423	FALSE	2.39813	0.987312	10.8201	0.0199656	TRUE
ENSMUSG00000055214	Pld5	1.68845	1.25871	0.749493	0.361173	FALSE	-2.7583	505.258	66.9469	0.0202409	TRUE
ENSMUSG00000054065	Pkp3	1.69628	7.21466	10.7665	0.0779863	FALSE	2.02027	18.2172	45.4453	0.00862424	TRUE
ENSMUSG00000074183	Gsta1	1.71695	2.51742	5.58748	0.203676	FALSE	2.24595	47.0415	114.1	0.00473005	TRUE
ENSMUSG00000030361	Klrb1a	1.75914	1.25871	2.08306	0.294937	FALSE	2.35402	0.987312	11.8008	0.0453715	TRUE
ENSMUSG00000021579	Lrrc14b	1.84466	2.45594	5.75291	0.135644	FALSE	3.02387	1.39068	20.3477	0.00192968	TRUE
ENSMUSG00000087246	NA	1.85319	2.51742	13.0048	0.0774224	FALSE	2.38694	1.97462	13.0404	0.0204779	TRUE
ENSMUSG00000090362	Vmn2r79	1.91328	1.25871	3.74747	0.189775	FALSE	4.57327	2.55857	51.4652	3.22038e-08	TRUE
ENSMUSG00000090222	NA	1.99791	2.05686	13.5214	0.0880125	FALSE	1.93555	4.71377	14.6925	0.0496609	TRUE
ENSMUSG00000027168	Pax6	2.06921	1.65779	1.49899	0.32695	FALSE	-3.88203	4.71377	1.23968	0.0405727	TRUE
ENSMUSG00000081778	NA	2.11649	3.77613	5.76309	0.0644948	FALSE	3.13834	5.15935	66.7009	3.35775e-05	TRUE
ENSMUSG00000086516	NA	2.18862	1.25871	9.49019	0.0809627	FALSE	2.34125	3.94925	13.4277	0.00993787	TRUE
ENSMUSG00000068234	Vmn1r44	2.26253	2.11834	11.0872	0.073228	FALSE	3.05893	1.79405	17.6648	0.00143382	TRUE
ENSMUSG00000072584	NA	2.32837	1.25871	7.27226	0.0864872	FALSE	3.10176	0.987312	11.4915	0.00727036	TRUE
ENSMUSG00000060081	Hist1h2aa	2.45181	1.25871	1.91764	0.0852839	FALSE	4.46318	1.57126	21.6653	5.16633e-05	TRUE
ENSMUSG00000020090	Npffr1	2.64828	1.25871	2.00544	0.0886533	FALSE	4.02946	0.987312	20.4508	0.000247261	TRUE
ENSMUSG00000020723	Cacng4	-2.32905	16.0256	0.584071	0.0423432	W+I35393AHR	-3.1082	11.041	1.73	0.00244072	TRUE
ENSMUSG00000090223	Pcp4	-4.39801	227.032	3.42681	2.87384e-07	TRUE	-1.30749	0.987312	0.671384	0.555821	FALSE
ENSMUSG00000073910	Mob3b	-4.14568	62.751	1.08034	2.19727e-08	TRUE	-1.02097	254.98	94.5239	0.262845	FALSE
ENSMUSG00000044835	Ankrd45	-3.99032	57.8705	3.2512	1.5468e-07	TRUE	-0.934362	2.1552	2.01415	0.556646	FALSE
ENSMUSG00000040616	Tmem51	-3.98275	66.2823	3.74747	1.47447e-08	TRUE	-1.60137	6.68839	2.78862	0.121561	FALSE
ENSMUSG00000052276	Ostn	-3.86704	66.5272	0.749493	6.71703e-06	TRUE	-1.93304	9.3314	6.01733	0.0588832	FALSE
ENSMUSG00000050505	Pcdh20	-3.8327	65.0818	8.99392	5.23966e-06	TRUE	-1.44663	230.274	36.2521	0.203123	FALSE
ENSMUSG00000073209	Klf14	-3.7884	42.1209	1.16814	3.46831e-05	TRUE	-1.65634	1.57126	0.671384	0.384342	FALSE
ENSMUSG00000086605	NA	-3.74268	31.5605	1.00272	0.00164043	TRUE	-1.71695	1.39068	0.671384	0.36191	FALSE
ENSMUSG00000024990	Rbp4	-3.73151	47.2787	1.75221	3.57336e-06	TRUE	-2.18711	2.37799	0.671384	0.188668	FALSE
ENSMUSG00000019301	Hsd17b1	-3.71829	107.235	4.92579	5.07636e-07	TRUE	-1.63903	8.07907	5.8614	0.107839	FALSE
ENSMUSG00000025496	Drd4	-3.70256	20.2008	0.914916	0.000412328	TRUE	-2.01992	0.987312	0.671384	0.207471	FALSE
ENSMUSG00000072875	Gpr27	-3.66599	11.7889	0.584071	0.00130871	TRUE	-1.96688	1.97462	1.05862	0.220069	FALSE
ENSMUSG00000025876	Unc5a	-3.66543	44.9145	2.08306	9.08779e-06	TRUE	-1.98493	8.30187	1.91106	0.0690142	FALSE
ENSMUSG00000031970	Dbndd1	-3.63989	20.9073	0.584071	0.00101288	TRUE	-2.67141	4.71377	0.671384	0.0718093	FALSE
ENSMUSG00000035472	Slc25a21	-3.601	37.2091	0.584071	0.000445453	TRUE	-2.51309	9.24696	1.62691	0.0535967	FALSE
ENSMUSG00000067199	Frat1	-3.57654	4.23669	0.584071	0.0104317	TRUE	-3.19053	1.57126	0.671384	0.0653375	FALSE
ENSMUSG00000073077	Gm8787	-3.56787	34.752	2.00544	8.54815e-06	TRUE	-1.75128	18.3978	5.68034	0.0738279	FALSE
ENSMUSG00000051067	Lingo3	-3.5318	18.9421	1.33356	0.000118622	TRUE	-1.94611	3.54588	1.91106	0.141076	FALSE
ENSMUSG00000032715	Trib3	-3.52745	2094.45	146.839	5.96948e-09	TRUE	-0.648092	502.493	308.447	0.532288	FALSE
ENSMUSG00000031937	Vstm5	-3.50303	41.1998	2.58951	6.31086e-06	TRUE	-0.851441	428.728	139.657	0.404768	FALSE
ENSMUSG00000052496	Pkdrej	-3.47522	33.9237	2.08306	3.22737e-05	TRUE	-2.64697	2.1552	0.671384	0.072729	FALSE
ENSMUSG00000068617	Efcab1	-3.46424	295.337	10.9319	1.79613e-08	TRUE	0.100417	22.2087	28.0924	0.924932	FALSE
ENSMUSG00000041920	Slc16a6	-3.45648	90.8104	3.42681	1.57826e-06	TRUE	-1.02684	192.784	74.5435	0.314473	FALSE
ENSMUSG00000033849	B3galt2	-3.36449	23.7009	0.584071	0.00130871	TRUE	-0.88458	1.57126	1.34277	0.639126	FALSE
ENSMUSG00000060780	Lrrtm1	-3.31366	31.6522	1.75221	0.000135278	TRUE	-2.60469	3.76867	0.671384	0.0590997	FALSE
ENSMUSG00000059498	Fcgr3	-3.30629	23.854	4.1763	0.00015274	TRUE	-1.12433	9.15082	4.10627	0.354194	FALSE
ENSMUSG00000074472	Zfp872	-3.30299	20.3853	0.914916	0.00137137	TRUE	-1.07502	2.55857	1.34277	0.578972	FALSE
ENSMUSG00000093098	NA	-3.21282	8679.24	162.367	0.0191556	TRUE	1.56285	397.383	767.107	0.409802	FALSE
ENSMUSG00000029320	1700016H13Rik	-3.1921	22.3807	0.584071	0.00871993	TRUE	-1.31132	0.987312	0.671384	0.5375	FALSE
ENSMUSG00000026170	Cyp27a1	-3.15229	56.0282	3.59223	5.42654e-05	TRUE	-1.39802	32.4852	11.8761	0.17083	FALSE
ENSMUSG00000024924	Vldlr	-3.14373	3730.24	308.953	3.92445e-10	TRUE	-0.123818	6027.62	4168.98	0.886222	FALSE
ENSMUSG00000009633	G0s2	-3.12661	487.742	6.60039	0.0342257	TRUE	-2.69531	14.948	5.44904	0.104534	FALSE
ENSMUSG00000085355	NA	-3.12025	11.2669	1.41118	0.000664848	TRUE	-1.94899	10.6799	1.34277	0.0756815	FALSE
ENSMUSG00000034768	Asb16	-3.11039	33.31	2.00544	0.00013571	TRUE	-1.92514	8.70523	2.2983	0.0750751	FALSE
ENSMUSG00000079517	NA	-3.10294	10.9908	0.749493	0.00614126	TRUE	-0.792175	3.81089	2.78862	0.619016	FALSE
ENSMUSG00000045790	Ccdc149	-3.10294	25.021	2.4139	0.00476479	TRUE	-1.32695	58.167	10.4303	0.330533	FALSE
ENSMUSG00000040721	Zfhx2	-3.08209	44.1163	2.24848	0.000797459	TRUE	0.318864	25.6701	22.2033	0.812427	FALSE
ENSMUSG00000035653	Lrfn5	-3.07658	294.528	53.5958	1.76056e-05	TRUE	-1.53316	2.37799	2.01415	0.291434	FALSE
ENSMUSG00000051439	Cd14	-3.07563	78.04	9.02448	2.44009e-05	TRUE	-1.23441	101.067	26.7748	0.201212	FALSE
ENSMUSG00000031639	Tlr3	-3.05299	457.309	25.7297	2.18459e-06	TRUE	-1.31918	645.679	204.776	0.11868	FALSE
ENSMUSG00000026994	Galnt3	-3.03915	84.6701	7.50512	6.50422e-06	TRUE	-0.711814	1096.28	442.055	0.482085	FALSE
ENSMUSG00000031837	Necab2	-3.02943	14.2449	1.08034	0.0043633	TRUE	-1.76115	3.32309	1.62691	0.238532	FALSE
ENSMUSG00000044250	Pced1b	-3.01409	75.6757	5.67529	1.74502e-05	TRUE	-1.48985	53.0076	11.6448	0.083226	FALSE
ENSMUSG00000029130	Rnf32	-3.00601	23.1173	1.58679	0.000938668	TRUE	-1.44756	13.7802	4.8279	0.199403	FALSE
ENSMUSG00000004892	Bcan	-2.99782	36.7485	4.01088	0.000496953	TRUE	-2.50919	2.78136	0.671384	0.0838793	FALSE
ENSMUSG00000035561	Aldh1b1	-2.98367	39.2659	2.83255	0.00235055	TRUE	-1.73901	36.0427	4.44066	0.147087	FALSE
ENSMUSG00000031803	B3gnt3	-2.97343	123.047	6.33698	0.000118622	TRUE	-1.34421	859.546	182.618	0.180713	FALSE
ENSMUSG00000083696	NA	-2.96511	289.846	13.5418	0.0115586	TRUE	-0.164247	44.1523	37.3411	0.92341	FALSE
ENSMUSG00000052392	Acot4	-2.95079	13.3853	1.33356	0.00308648	TRUE	-2.57337	5.56272	0.671384	0.0824951	FALSE
ENSMUSG00000017943	Gdap1l1	-2.9462	33.2485	2.4139	0.000229683	TRUE	-1.03536	20.7875	8.46896	0.346021	FALSE
ENSMUSG00000039611	Tmem246	-2.9447	161.24	7.76853	0.00010553	TRUE	-1.70601	166.38	42.0633	0.059472	FALSE
ENSMUSG00000013418	B4galnt2	-2.93165	16.8238	1.49899	0.00537211	TRUE	-2.17389	3.14251	3.15074	0.0660206	FALSE
ENSMUSG00000020193	Zpbp	-2.91154	13.9073	1.00272	0.0123144	TRUE	-1.80489	0.987312	1.05862	0.332569	FALSE
ENSMUSG00000085901	NA	-2.90674	9.6706	0.914916	0.00872929	TRUE	-1.28843	5.88165	1.34277	0.426741	FALSE
ENSMUSG00000026321	Tnfrsf11a	-2.90288	132.9	9.25733	3.91007e-05	TRUE	-1.26052	385.49	99.0425	0.1772	FALSE
ENSMUSG00000073183	NA	-2.89424	5.03484	1.58679	0.024918	TRUE	-1.29207	3.14251	1.44586	0.420259	FALSE
ENSMUSG00000021416	Eci3	-2.86314	23.4247	1.42137	0.00790119	TRUE	-1.97555	124.305	17.5313	0.0608551	FALSE
ENSMUSG00000025665	Rps6ka6	-2.82946	105.978	6.51259	3.41589e-05	TRUE	-1.35516	128.32	69.0971	0.104445	FALSE
ENSMUSG00000092167	Gm3696	-2.82639	8.62653	1.08034	0.00806084	TRUE	-2.17799	4.71377	1.23968	0.098499	FALSE
ENSMUSG00000040848	Sft2d2	-2.82413	1806.1	159.178	7.45868e-07	TRUE	-1.31103	2783.02	714.388	0.0719803	FALSE
ENSMUSG00000028179	Cth	-2.80361	2010.14	231.053	6.26669e-08	TRUE	-0.765432	1148.96	574.664	0.348977	FALSE
ENSMUSG00000043126	LOC108167814	-2.79875	7.15318	1.49899	0.010716	TRUE	-1.15718	5.11714	2.40139	0.438056	FALSE
ENSMUSG00000027995	Tlr2	-2.79601	1173.39	120.447	2.77949e-07	TRUE	-1.31233	1997.88	517.5	0.0552894	FALSE
ENSMUSG00000022623	Shank3	-2.77357	202.961	6.93123	0.0260984	TRUE	-2.40553	15.3936	5.26798	0.0886072	FALSE
ENSMUSG00000048120	Entpd1	-2.76548	266.541	11.7794	0.000877307	TRUE	-1.7588	18.8551	7.85042	0.0996785	FALSE
ENSMUSG00000050405	NA	-2.75379	7.55226	0.584071	0.0364322	TRUE	-2.19709	0.987312	0.671384	0.238959	FALSE
ENSMUSG00000020303	Stc2	-2.75135	256.036	43.2111	1.94688e-06	TRUE	-0.431545	335.107	179.636	0.645546	FALSE
ENSMUSG00000027702	Lrrc34	-2.74544	52.9888	4.1763	0.000514854	TRUE	-2.08218	1.39068	0.671384	0.225397	FALSE
ENSMUSG00000040489	Sox30	-2.73434	8.01282	1.58679	0.0204478	TRUE	-2.55845	2.55857	0.671384	0.0867455	FALSE
ENSMUSG00000029650	Slc46a3	-2.73101	71.9622	3.42681	0.000864916	TRUE	-1.76642	87.064	18.3587	0.0565132	FALSE
ENSMUSG00000027820	Mme	-2.71838	16470.6	667.54	0.000269314	TRUE	-1.5493	16772.6	4309.81	0.0959788	FALSE
ENSMUSG00000047428	Dlk2	-2.71766	74.9089	4.42953	0.0022616	TRUE	-0.650855	203.89	75.8334	0.617396	FALSE
ENSMUSG00000073421	H2-Ab1	-2.70944	11.7889	0.749493	0.0274358	TRUE	-2.22933	1.39068	0.671384	0.222068	FALSE
ENSMUSG00000046329	Slc25a23	-2.69973	60.4494	1.16814	0.0257445	TRUE	-1.68347	149.56	26.903	0.253223	FALSE
ENSMUSG00000007594	Hapln4	-2.68424	34.2613	7.83596	0.000107805	TRUE	-0.982099	14.4063	3.35692	0.381028	FALSE
ENSMUSG00000042333	Tnfrsf14	-2.6779	41.4457	1.58679	0.00238185	TRUE	-1.68483	16.2004	6.24863	0.102154	FALSE
ENSMUSG00000078945	Naip2	-2.67739	168.544	18.5452	0.000366179	TRUE	-1.66192	763.103	134.387	0.0569039	FALSE
ENSMUSG00000033998	Kcnk1	-2.67512	22.7183	1.33356	0.00967694	TRUE	-2.5909	1.57126	1.05862	0.0877927	FALSE
ENSMUSG00000024338	Psmb8	-2.6517	864.429	72.7799	0.000103905	TRUE	-0.676827	973.166	353.728	0.538036	FALSE
ENSMUSG00000089768	Tmsb15b1	-2.65097	27.7531	4.67257	0.00106819	TRUE	-1.55838	5.5205	2.47936	0.175299	FALSE
ENSMUSG00000006218	Fam131c	-2.64003	15.688	0.749493	0.0150767	TRUE	-2.30841	5.33993	1.05862	0.071549	FALSE
ENSMUSG00000091230	NA	-2.64001	26.1568	3.2512	0.00134322	TRUE	-0.87929	27.6987	13.7621	0.420026	FALSE
ENSMUSG00000002475	Abhd3	-2.63221	110.399	7.3397	0.000344919	TRUE	-0.786649	134.847	54.8672	0.475995	FALSE
ENSMUSG00000030087	Klf15	-2.63016	175.27	5.35463	0.0254071	TRUE	-1.83884	149.572	33.3881	0.190657	FALSE
ENSMUSG00000079598	Clec2l	-2.62592	44.0246	1.49899	0.00448538	TRUE	-1.00855	14.9903	4.33757	0.456106	FALSE
ENSMUSG00000031952	Chst5	-2.62364	33.0339	5.58748	0.00103914	TRUE	-2.08322	1.97462	0.671384	0.170129	FALSE
ENSMUSG00000030431	Tmem238	-2.62068	88.6619	13.3356	0.000335467	TRUE	-0.929658	99.7724	27.3708	0.390608	FALSE
ENSMUSG00000038539	Atf5	-2.61759	7201.5	660.363	0.000346849	TRUE	-1.3884	2938.67	949.894	0.142836	FALSE
ENSMUSG00000052105	Mtcl1	-2.61656	115.956	6.84343	0.00395853	TRUE	-0.113174	7.63348	9.86458	0.9355	FALSE
ENSMUSG00000012519	Mlkl	-2.61486	732.567	86.7734	1.26223e-05	TRUE	-0.221607	2664.21	1407.97	0.816805	FALSE
ENSMUSG00000038496	Slc19a3	-2.6103	12.9247	1.33356	0.00480748	TRUE	-1.81973	16.5615	4.0283	0.072729	FALSE
ENSMUSG00000057173	Rfx8	-2.6009	10.5917	0.749493	0.0446406	TRUE	-1.5226	0.987312	0.671384	0.456106	FALSE
ENSMUSG00000023903	Mmp25	-2.59405	7.49078	0.749493	0.041922	TRUE	-2.01696	3.18473	0.671384	0.174941	FALSE
ENSMUSG00000054942	Miga1	-2.59279	420.069	42.5596	1.59191e-06	TRUE	-1.28778	472.458	147.953	0.0529059	FALSE
ENSMUSG00000031790	Mmp15	-2.58973	294.327	15.0204	0.000798341	TRUE	-1.75717	140.824	51.7494	0.0513801	FALSE
ENSMUSG00000049721	Gal3st1	-2.5883	132.964	7.26208	0.00396721	TRUE	-1.72904	83.5182	16.3445	0.105323	FALSE
ENSMUSG00000071724	Smpd5	-2.58778	24.2844	2.66713	0.0080025	TRUE	-2.24406	5.11714	1.44586	0.069347	FALSE
ENSMUSG00000024782	Ak3	-2.57923	4178.87	506.363	3.57966e-06	TRUE	-1.29391	6694.12	1887.79	0.0646759	FALSE
ENSMUSG00000061232	H2-K1	-2.57806	2840.12	235.257	0.00306866	TRUE	0.322669	2131.24	1342.07	0.801706	FALSE
ENSMUSG00000038132	Rbm24	-2.57758	23.977	2.49152	0.00135725	TRUE	-0.830355	137.002	34.6529	0.421687	FALSE
ENSMUSG00000034164	Emid1	-2.57121	305.439	21.094	0.00309946	TRUE	-1.56316	33.2497	24.4566	0.15319	FALSE
ENSMUSG00000040495	Chrm4	-2.56419	15.5651	3.42681	0.0101123	TRUE	-1.50338	3.72645	2.96968	0.251501	FALSE
ENSMUSG00000049313	Sorl1	-2.5479	1780.92	120.97	0.00053405	TRUE	-1.17259	63.5069	57.8196	0.262022	FALSE
ENSMUSG00000078909	NA	-2.54467	11.666	0.749493	0.0179764	TRUE	-0.543314	4.71377	2.01415	0.737198	FALSE
ENSMUSG00000021098	4930447C04Rik	-2.54249	79.2674	4.58476	0.00334109	TRUE	-0.51335	3.00416	4.98383	0.716575	FALSE
ENSMUSG00000048218	Amigo2	-2.53947	244.465	29.7406	0.000188074	TRUE	-1.28589	251.488	56.9567	0.142759	FALSE
ENSMUSG00000087247	Fam150a	-2.5367	426.109	73.4581	0.00146814	TRUE	-1.11589	2279.26	514.748	0.32659	FALSE
ENSMUSG00000018865	Sult4a1	-2.5282	11.7275	2.42409	0.0134219	TRUE	-1.80656	4.71377	1.44586	0.212445	FALSE
ENSMUSG00000072653	Zfp783	-2.52536	353.297	44.2443	1.75133e-05	TRUE	-1.26545	67.5945	24.3509	0.101734	FALSE
ENSMUSG00000048502	Duxbl1	-2.51622	9.54764	1.33356	0.0217599	TRUE	-2.2693	1.79405	1.05862	0.144051	FALSE
ENSMUSG00000086291	NA	-2.50764	15.7797	2.08306	0.00374112	TRUE	-1.32838	7.27233	3.64107	0.279268	FALSE
ENSMUSG00000043811	Rtn4r	-2.50109	24.8053	6.75563	0.00550628	TRUE	-0.380719	21.9976	11.0514	0.76699	FALSE
ENSMUSG00000058897	Col25a1	-2.49753	141.467	15.0879	0.00612817	TRUE	-1.85093	4.53319	3.64107	0.110991	FALSE
ENSMUSG00000050473	Slc35d3	-2.49525	19.2182	1.49899	0.00989703	TRUE	-2.44189	2.96194	0.671384	0.0935006	FALSE
ENSMUSG00000043398	Gpr135	-2.49355	16.5164	1.33356	0.0238576	TRUE	-1.73488	5.92387	1.91106	0.209256	FALSE
ENSMUSG00000086325	NA	-2.49209	87.496	11.5936	1.10226e-05	TRUE	-1.40011	23.1538	10.3549	0.0573549	FALSE
ENSMUSG00000027765	P2ry1	-2.48811	80.2813	3.66985	0.002852	TRUE	-2.13034	7.49513	2.22033	0.0641619	FALSE
ENSMUSG00000088609	NA	-2.48481	8141.26	505.237	0.00306866	TRUE	-0.059994	1066.05	912.28	0.962687	FALSE
ENSMUSG00000075405	NA	-2.48475	7.95133	1.84002	0.0291234	TRUE	-1.65114	5.15935	1.73	0.242686	FALSE
ENSMUSG00000022456	Sept3	-2.48419	23.977	2.00544	0.0228726	TRUE	-2.62683	2.19742	1.23968	0.0576285	FALSE
ENSMUSG00000020681	Ace	-2.48151	53.5421	2.17086	0.0068111	TRUE	-1.98643	22.347	4.67456	0.0583329	FALSE
ENSMUSG00000052135	Foxo6	-2.47473	5.43392	1.16814	0.0348829	TRUE	-1.35052	3.36531	2.96968	0.349453	FALSE
ENSMUSG00000052981	Ube2ql1	-2.47414	16.0871	1.16814	0.0267445	TRUE	-2.09236	2.96194	1.34277	0.182283	FALSE
ENSMUSG00000038742	Angptl6	-2.47304	120.775	13.4336	0.000907638	TRUE	-0.649548	28.4093	24.6099	0.574845	FALSE
ENSMUSG00000035283	Adrb1	-2.4573	6.29355	1.00272	0.0453981	TRUE	-2.29532	5.5205	0.955531	0.0854421	FALSE
ENSMUSG00000029814	Igf2bp3	-2.45378	3911.21	458.22	3.82082e-06	TRUE	-1.1466	5048.25	1848.14	0.0947688	FALSE
ENSMUSG00000035929	H2-Q4	-2.44635	100.88	11.6916	0.00234322	TRUE	1.1766	87.5096	112.261	0.274731	FALSE
ENSMUSG00000032131	Abcg4	-2.44424	67.4181	2.66713	0.00790119	TRUE	-1.41083	22.5276	10.6893	0.23801	FALSE
ENSMUSG00000045932	Ifit2	-2.43947	1816.28	253.629	7.28042e-06	TRUE	-0.968775	4778.07	1825.33	0.205561	FALSE
ENSMUSG00000030433	Sbk2	-2.43857	11.4513	1.42137	0.0464584	TRUE	-1.03985	1.39068	2.2983	0.558745	FALSE
ENSMUSG00000002771	Grin2d	-2.43797	190.404	12.8496	0.00500332	TRUE	-1.73981	85.8962	19.5481	0.0870927	FALSE
ENSMUSG00000061013	Mkx	-2.43664	464.151	96.3348	1.6191e-06	TRUE	-0.851066	717.295	318.537	0.245948	FALSE
ENSMUSG00000025813	Homer2	-2.43332	644.424	108.948	3.07263e-07	TRUE	-0.812733	446.378	235.719	0.244348	FALSE
ENSMUSG00000078307	AI593442	-2.43288	218.393	63.478	0.000463963	TRUE	-0.504463	246.291	126.969	0.639597	FALSE
ENSMUSG00000021803	Cdhr1	-2.42626	229.607	27.9476	2.02693e-05	TRUE	-1.1482	117.183	48.9911	0.120975	FALSE
ENSMUSG00000035105	Egln3	-2.42052	133.761	17.1811	0.000182635	TRUE	-0.917818	111.608	38.093	0.327755	FALSE
ENSMUSG00000058173	Smco4	-2.41911	247.167	37.3704	7.02854e-05	TRUE	-1.03316	343.427	98.9169	0.21752	FALSE
ENSMUSG00000000732	Icosl	-2.41572	9.94672	0.749493	0.0334649	TRUE	-2.02975	8.74745	0.955531	0.11495	FALSE
ENSMUSG00000078942	Naip7	-2.41536	24.8366	2.75493	0.0143256	TRUE	-1.71419	383.879	61.2666	0.0719803	FALSE
ENSMUSG00000030670	Cyp2r1	-2.41185	112.916	12.1879	0.00173642	TRUE	-2.1385	2.96194	0.955531	0.0888794	FALSE
ENSMUSG00000038608	Dock10	-2.40854	772.366	51.0509	0.00194263	TRUE	-1.40576	75.0474	36.2798	0.161255	FALSE
ENSMUSG00000040723	Rcsd1	-2.40409	192.922	17.0831	0.00093115	TRUE	0.000455842	15.5742	27.4488	0.999598	FALSE
ENSMUSG00000058254	Tspan7	-2.3976	1164.06	136.487	2.19942e-05	TRUE	-1.21062	2707.73	830.406	0.090569	FALSE
ENSMUSG00000048004	Tmem196	-2.39524	21.9201	2.17086	0.0114527	TRUE	-1.81183	6.73061	3.35692	0.108241	FALSE
ENSMUSG00000035948	Acss3	-2.39166	1050.08	55.5949	0.000830838	TRUE	-1.45606	1383.52	400.527	0.0953594	FALSE
ENSMUSG00000088793	NA	-2.38338	9.27153	2.25867	0.0460997	TRUE	-0.488885	4.49097	4.57147	0.744708	FALSE
ENSMUSG00000000365	Rnf17	-2.37427	205.754	21.9517	0.00455737	TRUE	-2.12044	1.57126	0.955531	0.16053	FALSE
ENSMUSG00000007480	Mc5r	-2.37142	8.87245	1.49899	0.0382788	TRUE	-1.7903	6.55004	2.40139	0.159119	FALSE
ENSMUSG00000053062	Jam2	-2.36983	175.268	22.1845	0.000258595	TRUE	-1.14168	1322.87	389.013	0.168175	FALSE
ENSMUSG00000060314	Zfp941	-2.3677	232.952	50.9694	0.000159343	TRUE	-0.938563	670.77	195.736	0.296244	FALSE
ENSMUSG00000032456	Nmnat3	-2.36253	185.491	36.2798	6.972e-05	TRUE	-1.19343	245.949	66.6428	0.112319	FALSE
ENSMUSG00000042251	Pm20d1	-2.35768	107.728	13.5011	0.000335467	TRUE	-0.130243	9.8309	11.6474	0.908308	FALSE
ENSMUSG00000052397	Ezr	-2.35513	4281.2	303.788	0.00190621	TRUE	-0.663622	5321.04	2414.86	0.568181	FALSE
ENSMUSG00000036006	Fam65b	-2.35508	473.141	121.156	0.000503333	TRUE	-0.52433	4480.08	1605.69	0.616639	FALSE
ENSMUSG00000088643	NA	-2.35213	13.1706	1.42137	0.0498562	TRUE	-1.36962	3.36531	1.23968	0.429373	FALSE
ENSMUSG00000031504	Rab20	-2.34596	72.5133	19.7706	0.000170114	TRUE	-0.561558	164.002	82.3662	0.554708	FALSE
ENSMUSG00000087179	NA	-2.34327	225.279	26.7897	0.000335467	TRUE	-1.53552	54.3983	15.0797	0.0569039	FALSE
ENSMUSG00000044676	Zfp612	-2.33949	32.2972	2.99797	0.00400471	TRUE	-1.72874	21.4019	6.63587	0.0552894	FALSE
ENSMUSG00000036111	Lmo1	-2.33712	234.49	17.9408	0.00891622	TRUE	-1.80094	155.243	45.3725	0.0737815	FALSE
ENSMUSG00000039735	Fnbp1l	-2.33538	4332.6	622.865	2.13388e-06	TRUE	-0.972059	3506.41	1449.48	0.146754	FALSE
ENSMUSG00000041301	Cftr	-2.33527	862.923	70.5988	0.000442123	TRUE	-1.17131	1449.47	476.096	0.183812	FALSE
ENSMUSG00000006731	B4galnt1	-2.32949	1065.46	101.888	0.00415069	TRUE	-1.27993	1130.59	289.909	0.228986	FALSE
ENSMUSG00000029223	Uchl1	-2.32919	184.386	40.0171	0.00614126	TRUE	-1.36986	390.042	42.9382	0.203123	FALSE
ENSMUSG00000083668	NA	-2.32414	10.0697	2.84274	0.0110412	TRUE	-1.36508	22.1242	6.3266	0.156508	FALSE
ENSMUSG00000062012	Zfp13	-2.32167	560.62	36.2226	0.00717684	TRUE	-1.66686	390.65	100.652	0.0964451	FALSE
ENSMUSG00000027737	Slc7a11	-2.31651	1806.62	357.939	1.5833e-06	TRUE	-0.593493	1125.79	674.907	0.449403	FALSE
ENSMUSG00000055612	Cdca7	-2.31413	1324.03	259.963	3.73713e-06	TRUE	-1.13086	1123.72	424.307	0.0741178	FALSE
ENSMUSG00000031586	Rbpms	-2.30868	594.114	41.7426	0.00129147	TRUE	-1.33676	562.93	186.679	0.138209	FALSE
ENSMUSG00000022661	Cd200	-2.30721	15.1045	4.25392	0.0352068	TRUE	-2.00952	0.987312	0.955531	0.205404	FALSE
ENSMUSG00000035513	Ntng2	-2.30259	42.643	4.25392	0.0176215	TRUE	-1.65883	16.6576	3.74415	0.163631	FALSE
ENSMUSG00000070691	Runx3	-2.30025	206.671	51.2328	1.38841e-05	TRUE	0.20594	183.133	180.031	0.803187	FALSE
ENSMUSG00000060275	Nrg2	-2.29761	40.832	3.00816	0.0402057	TRUE	-1.86164	1.97462	2.09212	0.227976	FALSE
ENSMUSG00000021457	Syk	-2.29588	191.628	36.9212	0.00037737	TRUE	-0.123694	1667.6	978.346	0.902506	FALSE
ENSMUSG00000032101	Ddx25	-2.2955	17.1614	1.33356	0.022173	TRUE	-2.20648	6.68839	2.11724	0.0597579	FALSE
ENSMUSG00000027078	Ube2l6	-2.29383	679.919	65.7875	0.000389316	TRUE	-0.763472	522.776	236.068	0.443511	FALSE
ENSMUSG00000027894	Slc6a17	-2.29135	702.568	171.545	8.258e-06	TRUE	-0.584234	807.197	382.613	0.480397	FALSE
ENSMUSG00000066721	Zfp575	-2.28889	31.2531	1.66441	0.0204772	TRUE	-1.86579	5.15935	1.91106	0.15374	FALSE
ENSMUSG00000041112	Elmo1	-2.28353	138.918	19.2947	0.000402835	TRUE	-0.181426	38.7397	28.0673	0.858422	FALSE
ENSMUSG00000027313	Chac1	-2.27036	1134.49	185.931	0.000600787	TRUE	-0.0632723	437.998	295.306	0.951945	FALSE
ENSMUSG00000062300	Nectin2	-2.26037	1460.85	121.973	0.00758786	TRUE	-1.29632	1428.43	330.491	0.237151	FALSE
ENSMUSG00000020828	Pld2	-2.25838	2253.19	368.471	0.000150032	TRUE	-0.987587	2610.97	903.978	0.237151	FALSE
ENSMUSG00000039745	Htatip2	-2.25506	1716.27	192.478	0.000553287	TRUE	-1.14704	1585.47	468.622	0.186535	FALSE
ENSMUSG00000080824	NA	-2.25197	7.0917	1.16814	0.0426871	TRUE	-0.676305	7.8985	4.23448	0.608828	FALSE
ENSMUSG00000048078	Tenm4	-2.24378	5524.22	277.607	0.00706385	TRUE	-1.39932	3386.25	1114.02	0.178031	FALSE
ENSMUSG00000038515	Grtp1	-2.24364	41.7833	3.32882	0.00341859	TRUE	-1.32926	47.6138	18.4115	0.12131	FALSE
ENSMUSG00000001665	Gstt3	-2.23788	1098.92	86.5711	0.00216741	TRUE	-0.996882	1220.85	470.655	0.336481	FALSE
ENSMUSG00000036411	9530077C05Rik	-2.23785	191.201	30.5167	2.96074e-05	TRUE	-1.20113	248.399	77.7246	0.0657923	FALSE
ENSMUSG00000039629	Strip2	-2.23734	141.653	8.85906	0.00950582	TRUE	-1.78623	298.26	100.474	0.0563226	FALSE
ENSMUSG00000036598	Ccdc113	-2.23348	55.1686	7.61329	0.0117525	TRUE	-1.3613	6.91119	3.53798	0.294301	FALSE
ENSMUSG00000044216	Kcnj4	-2.23194	12.311	1.08034	0.0405274	TRUE	-1.8392	10.2343	2.78862	0.0996785	FALSE
ENSMUSG00000028838	Extl1	-2.22832	77.1189	3.339	0.0262951	TRUE	-2.07503	14.8097	5.63009	0.0625338	FALSE
ENSMUSG00000035864	Syt1	-2.2281	756.435	42.6881	0.0102926	TRUE	-1.30645	81.1707	38.689	0.253441	FALSE
ENSMUSG00000026447	Pik3c2b	-2.22371	314.986	19.8482	0.00417585	TRUE	-0.939459	148.193	70.6209	0.403191	FALSE
ENSMUSG00000072437	Nanos1	-2.21904	295.119	50.0443	1.6692e-05	TRUE	-1.20287	271.884	95.774	0.0569039	FALSE
ENSMUSG00000056498	Tmem154	-2.21592	443.889	103.013	2.74566e-05	TRUE	-0.903318	312.575	117.874	0.226967	FALSE
ENSMUSG00000074277	Phldb3	-2.2156	88.4484	9.25733	0.0211954	TRUE	-1.16174	77.4676	24.7104	0.363678	FALSE
ENSMUSG00000048960	Prex2	-2.2134	497.588	81.7025	0.00189252	TRUE	-0.919206	4792.73	1580.56	0.370928	FALSE
ENSMUSG00000079009	Gm14139	-2.20616	21.4283	6.33698	0.0139816	TRUE	-1.70485	70.322	12.7286	0.0712456	FALSE
ENSMUSG00000034330	Plcg2	-2.20513	162.617	23.5283	0.00362756	TRUE	-1.10129	460.972	129.403	0.278154	FALSE
ENSMUSG00000002578	Ikzf4	-2.20394	232.677	19.2743	0.00228574	TRUE	-1.19004	117.701	49.5516	0.209256	FALSE
ENSMUSG00000014837	4931428F04Rik	-2.20337	388.694	43.5623	0.00195009	TRUE	-1.23862	188.089	78.2201	0.177235	FALSE
ENSMUSG00000043833	2900005J15Rik	-2.19961	90.7199	4.01088	0.0156674	TRUE	-1.80923	54.2177	13.4805	0.0735297	FALSE
ENSMUSG00000021280	Exoc3l4	-2.19338	645.88	81.7331	0.00779954	TRUE	-1.34575	64.4637	35.1181	0.201622	FALSE
ENSMUSG00000049539	Hist1h1a	-2.19333	5061.48	1009.14	0.00023555	TRUE	-1.00516	2288.06	989.749	0.222578	FALSE
ENSMUSG00000024743	Syt7	-2.18897	23.854	1.58679	0.0346691	TRUE	-1.33629	10.8604	8.72799	0.306794	FALSE
ENSMUSG00000036136	Fam110c	-2.17552	18.8806	4.67257	0.00950582	TRUE	0.234724	60.6294	52.5412	0.816805	FALSE
ENSMUSG00000078670	Fam174b	-2.17014	173.274	16.3642	0.00428603	TRUE	-1.46381	30.3417	8.0566	0.127777	FALSE
ENSMUSG00000086587	NA	-2.16768	21.644	3.42681	0.0184105	TRUE	-1.7743	10.6799	4.51863	0.0947688	FALSE
ENSMUSG00000062960	Kdr	-2.16	92.5621	8.01157	0.00823729	TRUE	-1.1268	196.794	68.8103	0.290376	FALSE
ENSMUSG00000000223	Drp2	-2.15866	413.655	44.8857	0.00082354	TRUE	-1.45103	128.585	53.663	0.0586542	FALSE
ENSMUSG00000074577	Fam65c	-2.1532	221.105	26.128	0.0232324	TRUE	-0.343558	540.906	158.091	0.791404	FALSE
ENSMUSG00000046719	Nxph3	-2.15209	10.8678	2.17086	0.0441911	TRUE	-2.48196	3.94925	0.671384	0.0841025	FALSE
ENSMUSG00000073405	NA	-2.15138	26.3412	3.41662	0.00894659	TRUE	-1.46901	21.5403	5.83627	0.117439	FALSE
ENSMUSG00000072244	Trim6	-2.14657	64.1327	9.17971	0.00329536	TRUE	-0.68504	52.0625	19.5204	0.529863	FALSE
ENSMUSG00000029121	Crmp1	-2.13919	14.1834	2.08306	0.0316806	TRUE	-1.40977	2.55857	1.91106	0.351587	FALSE
ENSMUSG00000024530	Prelid3a	-2.13701	15.3192	2.75493	0.0239584	TRUE	-1.08292	44.748	15.5952	0.328812	FALSE
ENSMUSG00000015766	Eps8	-2.1361	2712.76	633.492	0.000242972	TRUE	-1.32502	8617.65	2365.64	0.0585615	FALSE
ENSMUSG00000035041	Creb3l3	-2.13295	57.5016	9.02448	0.0286763	TRUE	-1.94126	4.53319	3.25383	0.0888794	FALSE
ENSMUSG00000005968	Tuft1	-2.13098	155.894	34.2846	8.94788e-05	TRUE	-0.474364	306.463	160.795	0.575744	FALSE
ENSMUSG00000030337	E130112N10Rik	-2.1294	229.822	34.4704	0.000857452	TRUE	-0.904216	310.931	129.542	0.319661	FALSE
ENSMUSG00000086900	NA	-2.12877	16.0871	1.33356	0.0468392	TRUE	-1.9721	7.09176	2.68553	0.0869173	FALSE
ENSMUSG00000085583	NA	-2.12393	57.041	8.60583	0.014733	TRUE	-1.20408	34.0681	9.58043	0.297005	FALSE
ENSMUSG00000049107	Ntf3	-2.12025	35.3668	2.50171	0.0330682	TRUE	-0.154322	2.55857	1.23968	0.927729	FALSE
ENSMUSG00000036959	Bcorl1	-2.11591	983.883	106.466	0.000864916	TRUE	-1.05474	691.653	291.28	0.218009	FALSE
ENSMUSG00000041658	Rragb	-2.11553	431.677	73.7991	0.000399898	TRUE	-0.562374	780.722	368.873	0.548383	FALSE
ENSMUSG00000002228	Ppm1j	-2.11549	22.1347	4.58476	0.00936771	TRUE	-1.09882	10.4571	7.07595	0.313854	FALSE
ENSMUSG00000075829	NA	-2.11495	16.8238	2.75493	0.0191531	TRUE	-0.570146	12.8351	6.73896	0.636961	FALSE
ENSMUSG00000046031	Fam26f	-2.10783	28.4283	2.50171	0.0131088	TRUE	-0.850304	6.14667	4.0283	0.52508	FALSE
ENSMUSG00000024897	Apba1	-2.10725	317.104	29.5548	0.00448538	TRUE	-1.517	545.212	166.832	0.0737815	FALSE
ENSMUSG00000040618	Pck2	-2.10558	11567.2	1855.92	0.00184747	TRUE	-1.06641	4462.53	1912.91	0.244123	FALSE
ENSMUSG00000042109	Csdc2	-2.10154	346.978	28.3968	0.0103732	TRUE	-1.67347	187.071	51.0503	0.0682517	FALSE
ENSMUSG00000005917	Otx1	-2.09634	22.0733	2.17086	0.0295963	TRUE	-1.77388	11.0832	4.0283	0.100637	FALSE
ENSMUSG00000030088	Aldh1l1	-2.0955	1056.8	151.221	0.00443095	TRUE	-1.39338	65.981	32.307	0.124127	FALSE
ENSMUSG00000010154	Spire2	-2.08887	214.87	34.9666	0.0143911	TRUE	-1.52177	89.7304	30.7277	0.12841	FALSE
ENSMUSG00000086596	Susd5	-2.08302	21.2751	2.33628	0.0413281	TRUE	-1.13704	3.54588	1.91106	0.452055	FALSE
ENSMUSG00000030256	Bhlhe41	-2.08105	33.1255	5.84071	0.0067842	TRUE	-0.854944	99.0618	37.1799	0.378344	FALSE
ENSMUSG00000026764	Kif5c	-2.08074	897.944	205.34	2.66419e-05	TRUE	-0.79959	496.165	226.292	0.268224	FALSE
ENSMUSG00000018126	Baiap2l2	-2.07761	17.7449	1.16814	0.0498467	TRUE	-1.8198	17.326	5.08692	0.0870218	FALSE
ENSMUSG00000033460	Armcx1	-2.07741	2869.99	386.105	0.000295994	TRUE	-1.33262	2379.76	749.625	0.0511888	FALSE
ENSMUSG00000040687	Madd	-2.07674	790.073	126.427	0.000703987	TRUE	-0.705994	1084.8	443.889	0.451172	FALSE
ENSMUSG00000052760	A630001G21Rik	-2.07555	92.5308	9.34514	0.0043633	TRUE	-1.76044	16.2004	5.16489	0.0528698	FALSE
ENSMUSG00000060441	Trim5	-2.07038	239.709	26.0503	0.00285886	TRUE	-0.942793	489.353	161.386	0.327487	FALSE
ENSMUSG00000031026	Trim66	-2.06203	764.374	179.253	0.000611581	TRUE	0.169477	43.8451	82.3515	0.857803	FALSE
ENSMUSG00000032502	Stac	-2.05716	300.497	37.4009	0.00493627	TRUE	-1.56539	717.638	177.594	0.0568314	FALSE
ENSMUSG00000086604	NA	-2.05347	20.0164	3.32882	0.00575375	TRUE	-0.99932	18.3556	7.85042	0.25694	FALSE
ENSMUSG00000029001	Fbxo44	-2.05268	407.611	37.644	0.0089623	TRUE	-1.35452	302.406	88.1826	0.15374	FALSE
ENSMUSG00000024524	Gnal	-2.05223	2531.93	196.803	0.0198029	TRUE	-1.56267	196.402	54.7269	0.127023	FALSE
ENSMUSG00000000530	Acvrl1	-2.05132	519.73	51.5637	0.00762819	TRUE	-1.57524	451.094	129.117	0.0695975	FALSE
ENSMUSG00000008206	Cers4	-2.04243	1992.15	210.314	0.00342101	TRUE	-1.12462	3312.89	1091.27	0.217989	FALSE
ENSMUSG00000021792	Fam213a	-2.03703	92.7153	14.0279	0.00297736	TRUE	-1.06007	389.712	115.403	0.215822	FALSE
ENSMUSG00000000934	Top1mt	-2.03249	807.602	145.154	0.000605959	TRUE	-1.00945	581.116	226.009	0.205801	FALSE
ENSMUSG00000084241	NA	-2.03192	28.9503	4.26411	0.0155602	TRUE	-0.822702	12.6123	6.42969	0.493086	FALSE
ENSMUSG00000042807	Hecw2	-2.03071	2488.39	482.963	4.99126e-05	TRUE	-0.9861	1471.47	746.33	0.134404	FALSE
ENSMUSG00000029999	Tgfa	-2.03068	445.467	32.0768	0.0114527	TRUE	-1.39361	1988.38	575.961	0.142289	FALSE
ENSMUSG00000027239	Mdk	-2.02751	444.606	27.6168	0.0249352	TRUE	-0.358001	6.50782	5.34595	0.796852	FALSE
ENSMUSG00000055653	Gpc3	-2.02443	3418.26	238.701	0.00910311	TRUE	-1.48181	2338.63	873.722	0.0989183	FALSE
ENSMUSG00000075986	NA	-2.02252	21.0605	7.09666	0.0148134	TRUE	-0.917035	11.5827	7.5914	0.423986	FALSE
ENSMUSG00000026825	Dnm1	-2.01691	3041.52	418.486	0.00251753	TRUE	-1.17892	3419.38	1051.92	0.16352	FALSE
ENSMUSG00000079484	Phyhd1	-2.01437	153.686	25.1927	0.00185076	TRUE	-0.989238	91.5128	36.1516	0.266974	FALSE
ENSMUSG00000030607	Acan	-2.01179	225.338	35.949	0.0287821	TRUE	-1.53741	1.57126	1.62691	0.31159	FALSE
ENSMUSG00000033318	Gstt2	-2.00995	56.2127	7.76853	0.0176681	TRUE	-0.91728	29.8961	9.68352	0.438056	FALSE
ENSMUSG00000046997	Spsb4	-2.00878	63.5492	8.43022	0.00788354	TRUE	-1.28875	52.3275	17.7652	0.160738	FALSE
ENSMUSG00000022885	St6gal1	-2.00616	269.084	69.9804	0.000412328	TRUE	0.433057	584.414	564.56	0.619038	FALSE
ENSMUSG00000076498	NA	-2.00491	105.423	36.9619	0.00140204	TRUE	-1.44621	34.9171	10.536	0.0737815	FALSE
ENSMUSG00000064491	NA	-1.99775	13.9073	2.91017	0.0259986	TRUE	0.159455	6.32724	5.73318	0.900579	FALSE
ENSMUSG00000064496	DQ267101	-1.99274	21.2751	5.34444	0.0166576	TRUE	-1.38246	13.7802	4.0283	0.202585	FALSE
ENSMUSG00000019769	NA	-1.99233	9344.05	1774.89	0.00150135	TRUE	-0.687961	13354.9	4525.39	0.471803	FALSE
ENSMUSG00000090962	NA	-1.99077	485.744	38.083	0.0281687	TRUE	-1.67396	2750.42	411.585	0.0927355	FALSE
ENSMUSG00000038213	Tapbpl	-1.98656	772.206	103.411	0.00214067	TRUE	-1.35032	905.407	260.066	0.0750751	FALSE
ENSMUSG00000026980	Ly75	-1.97998	2878.83	793.473	0.00110296	TRUE	-1.29903	3761.22	1012.48	0.0726485	FALSE
ENSMUSG00000090522	NA	-1.96763	8.68801	3.75765	0.0425131	TRUE	-0.567658	10.2343	6.63587	0.654823	FALSE
ENSMUSG00000030284	Creld1	-1.96433	622.208	85.497	0.0150944	TRUE	-0.782401	600.675	178.467	0.500318	FALSE
ENSMUSG00000025277	Abhd6	-1.96229	238.294	51.2125	0.000174119	TRUE	-0.631033	297.162	143.98	0.429195	FALSE
ENSMUSG00000040785	Ttc3	-1.96146	22454.1	3576.8	0.000322559	TRUE	-1.25257	19916.6	6894.95	0.0546222	FALSE
ENSMUSG00000039304	Tnfsf10	-1.96006	48.9052	7.4275	0.0114527	TRUE	-0.809006	36.7111	17.4534	0.454239	FALSE
ENSMUSG00000023931	Efhb	-1.9569	37.6998	8.16681	0.00636702	TRUE	-1.6195	9.28918	1.44586	0.109762	FALSE
ENSMUSG00000030319	Cand2	-1.95661	1881.23	192.572	0.019036	TRUE	-1.52693	1516.32	423.663	0.106793	FALSE
ENSMUSG00000029167	Ppargc1a	-1.95431	23.3018	3.17358	0.0413644	TRUE	-1.01898	38.2402	17.1441	0.370202	FALSE
ENSMUSG00000051554	NA	-1.95085	1131.58	167.385	0.000722669	TRUE	-0.981949	1518.21	565.457	0.203628	FALSE
ENSMUSG00000079502	Cfap77	-1.94837	43.4713	8.10956	0.0126288	TRUE	-1.14407	8.30187	3.46001	0.374439	FALSE
ENSMUSG00000062380	Tubb3	-1.94822	805.602	227.557	0.0104814	TRUE	-0.694815	131.198	113.738	0.5375	FALSE
ENSMUSG00000056486	Chn1	-1.94717	336.878	24.2001	0.0193975	TRUE	-1.02825	384.402	128.722	0.355298	FALSE
ENSMUSG00000038301	Snx10	-1.94531	1294.66	245.627	0.000617613	TRUE	-0.549897	2283.86	1054.06	0.538348	FALSE
ENSMUSG00000062743	Zfp677	-1.94435	787.833	108.658	0.00106852	TRUE	-1.33465	655.967	210.191	0.0549485	FALSE
ENSMUSG00000023045	Soat2	-1.94177	68.5528	12.5963	0.00835481	TRUE	0.621636	28.7282	42.0633	0.566586	FALSE
ENSMUSG00000025176	Hoga1	-1.93454	61.7695	9.16953	0.00898	TRUE	-1.30211	33.442	11.7228	0.143973	FALSE
ENSMUSG00000002803	Btbd6	-1.93309	887.025	129.762	0.00395473	TRUE	-1.40835	820.292	253.934	0.0683737	FALSE
ENSMUSG00000021213	Akr1c13	-1.93243	216.286	36.4962	0.00293808	TRUE	-0.979783	92.0545	54.5155	0.266229	FALSE
ENSMUSG00000040624	Plekhg1	-1.93083	302.553	32.8734	0.00535008	TRUE	1.09602	12.6545	34.4745	0.273123	FALSE
ENSMUSG00000037709	Fam13a	-1.93023	460.54	55.2743	0.00455737	TRUE	-0.886635	344.08	146.615	0.351343	FALSE
ENSMUSG00000020904	Cfap52	-1.92662	33.4016	3.1634	0.0472231	TRUE	-1.63882	2.37799	1.62691	0.287507	FALSE
ENSMUSG00000032344	Mb21d1	-1.92278	709.322	162.743	0.00013559	TRUE	-0.895565	875.256	362.428	0.188668	FALSE
ENSMUSG00000023243	Kcnk5	-1.91902	171.432	25.2907	0.00528195	TRUE	-0.974234	141.655	61.795	0.296109	FALSE
ENSMUSG00000040111	Gramd1b	-1.91854	295.521	57.8599	0.000283572	TRUE	-0.923409	124.624	48.7771	0.203734	FALSE
ENSMUSG00000000275	Trim25	-1.91817	2765.49	579.929	0.000166601	TRUE	-0.203219	3558.8	2282.91	0.796601	FALSE
ENSMUSG00000027200	Sema6d	-1.91718	702.114	139.918	0.000257613	TRUE	-1.21954	649.729	320.459	0.0502939	FALSE
ENSMUSG00000040147	Maob	-1.91581	1355.31	121.248	0.0162824	TRUE	-1.44825	131.101	57.4323	0.119545	FALSE
ENSMUSG00000027227	Sord	-1.91184	1516.14	261.6	0.00493627	TRUE	-1.2939	2251.37	642.655	0.109762	FALSE
ENSMUSG00000076437	Selenoh	-1.91127	1386.54	274.062	0.0103619	TRUE	-1.28341	1078.2	327.594	0.154698	FALSE
ENSMUSG00000079177	Fam228a	-1.90906	22.6568	2.92036	0.0473871	TRUE	-1.62878	14.948	4.0283	0.147087	FALSE
ENSMUSG00000062480	Acat3	-1.90488	22.6568	6.84343	0.0166576	TRUE	-1.77259	14.2257	3.46001	0.0518674	FALSE
ENSMUSG00000031712	Il15	-1.90411	70.765	7.17428	0.0210248	TRUE	-1.02394	310.227	93.6013	0.32056	FALSE
ENSMUSG00000060429	Sntb1	-1.90143	357.965	57.7658	0.00442606	TRUE	-1.39228	156.483	57.4826	0.0719616	FALSE
ENSMUSG00000037341	Slc9a7	-1.89732	31.4677	6.34716	0.0120919	TRUE	-0.992494	99.6036	41.1329	0.263456	FALSE
ENSMUSG00000053398	Phgdh	-1.89695	7496.26	1773.03	0.00335046	TRUE	-0.807965	3966.58	1651.84	0.388288	FALSE
ENSMUSG00000065521	Mir296	-1.89435	15.7182	4.00069	0.0293218	TRUE	-1.29169	13.3768	3.53798	0.247255	FALSE
ENSMUSG00000069475	NA	-1.89167	80.2802	23.3425	0.000156029	TRUE	-0.819569	38.5474	22.1808	0.264508	FALSE
ENSMUSG00000035722	Abca7	-1.89069	1666.57	195.958	0.0301368	TRUE	-1.07922	2037.06	573.328	0.345981	FALSE
ENSMUSG00000026946	Nmi	-1.8904	742.337	87.2162	0.008928	TRUE	-0.795498	1079.57	439.278	0.44342	FALSE
ENSMUSG00000024935	Slc1a1	-1.87761	175.724	62.6712	0.00446557	TRUE	-1.0692	104.191	32.8727	0.216192	FALSE
ENSMUSG00000020696	Rffl	-1.87567	681.976	137.024	0.00148486	TRUE	-0.896807	963.23	395.648	0.270166	FALSE
ENSMUSG00000051037	Zfp455	-1.87254	218.771	31.2866	0.00329536	TRUE	-1.28404	185.741	70.309	0.0841649	FALSE
ENSMUSG00000028159	Dapp1	-1.87095	1544.9	274.527	0.00113475	TRUE	-0.635403	1474.06	739.595	0.470093	FALSE
ENSMUSG00000022512	Cldn1	-1.87016	120.59	19.2069	0.00326371	TRUE	-1.33521	172.749	75.8161	0.0569027	FALSE
ENSMUSG00000021732	Fgf10	-1.86355	840.554	52.4213	0.0303895	TRUE	-0.124757	2808.96	2234.89	0.917393	FALSE
ENSMUSG00000036880	Acaa2	-1.86081	3666.71	487.689	0.00608946	TRUE	-1.40473	3548.68	1105.77	0.0696816	FALSE
ENSMUSG00000041624	Gucy1a2	-1.86016	315.385	34.0314	0.0140804	TRUE	0.427236	885.65	921.931	0.68979	FALSE
ENSMUSG00000034522	Zfp395	-1.85962	881.039	70.9869	0.0274565	TRUE	-0.65519	511.006	284.964	0.58024	FALSE
ENSMUSG00000053965	Pde5a	-1.85884	3346.12	369.029	0.0219359	TRUE	-0.939432	3953.73	1283.59	0.397268	FALSE
ENSMUSG00000089317	Snord123	-1.85754	48.4447	10.4458	0.0138302	TRUE	-1.64212	27.6447	5.55213	0.0540536	FALSE
ENSMUSG00000041132	N4bp2l1	-1.85654	62.1071	7.68073	0.013729	TRUE	-1.42275	63.9525	21.1222	0.0793311	FALSE
ENSMUSG00000072763	NA	-1.85642	358.395	64.4438	0.000871734	TRUE	-0.822525	405.593	192.289	0.294999	FALSE
ENSMUSG00000033540	Idua	-1.84813	1077.98	170.144	0.00374112	TRUE	-1.20366	986.982	321.283	0.117886	FALSE
ENSMUSG00000037405	Icam1	-1.84632	880.058	86.3077	0.0212273	TRUE	-0.46993	110.283	102.674	0.680893	FALSE
ENSMUSG00000068551	Zfp467	-1.84409	717.039	64.3662	0.0271147	TRUE	-1.1307	485.251	172.372	0.291576	FALSE
ENSMUSG00000079481	Nhsl2	-1.84395	1990.66	203.338	0.00995069	TRUE	-1.25161	1042.11	471.664	0.146093	FALSE
ENSMUSG00000005667	Mthfd2	-1.84335	7908.49	1958.56	0.000606849	TRUE	-0.564459	3431.1	1946.37	0.501923	FALSE
ENSMUSG00000020335	Zfp354b	-1.84011	218.403	25.7971	0.0095431	TRUE	-1.46786	134.847	40.0517	0.0652521	FALSE
ENSMUSG00000026628	Atf3	-1.83898	279.772	29.565	0.0250834	TRUE	0.183493	155.461	97.8661	0.875489	FALSE
ENSMUSG00000038010	Ccdc138	-1.83848	370.215	59.761	0.00157952	TRUE	-1.04915	274.292	112.219	0.154012	FALSE
ENSMUSG00000022177	Haus4	-1.83786	1501.15	309.754	0.00214541	TRUE	-1.20384	1614.03	539.95	0.0926936	FALSE
ENSMUSG00000006850	Tmco6	-1.83564	619.504	96.0409	0.0107694	TRUE	-1.52271	414.472	116.615	0.0555824	FALSE
ENSMUSG00000034255	Arhgap27	-1.83349	26.0338	3.41662	0.0426871	TRUE	-0.836583	38.5474	12.3691	0.479785	FALSE
ENSMUSG00000019810	Fuca2	-1.83285	3399.53	458.348	0.00795957	TRUE	-1.46046	4018.26	1020.24	0.058419	FALSE
ENSMUSG00000082280	NA	-1.8321	70.7639	15.5943	0.00800925	TRUE	-0.844327	48.655	19.03	0.389695	FALSE
ENSMUSG00000034586	Hid1	-1.83057	66.1281	14.3486	0.0171093	TRUE	-1.15928	76.2153	21.7156	0.222885	FALSE
ENSMUSG00000043155	Hpdl	-1.83056	12.6486	3.50443	0.0480611	TRUE	-0.697398	9.06638	5.75831	0.579383	FALSE
ENSMUSG00000042367	Gjb3	-1.82526	677.263	333.429	0.00824695	TRUE	-0.863486	2017.21	683.676	0.369347	FALSE
ENSMUSG00000010651	Acaa1b	-1.82426	47.1871	8.68345	0.0348829	TRUE	0.150878	5.88165	7.87555	0.90853	FALSE
ENSMUSG00000051578	NA	-1.82352	825.868	130.646	0.00410211	TRUE	-0.762137	1149.74	493.421	0.407034	FALSE
ENSMUSG00000035769	Xylb	-1.82305	154.176	30.2063	0.00249716	TRUE	-0.9531	117.056	47.8493	0.234852	FALSE
ENSMUSG00000026893	Gca	-1.81977	834.225	83.3669	0.0176132	TRUE	-0.602586	521.083	296.922	0.582251	FALSE
ENSMUSG00000081236	NA	-1.816	12.9862	3.92308	0.0431368	TRUE	-0.00806334	13.7262	9.99279	0.993984	FALSE
ENSMUSG00000039063	Echdc3	-1.81546	263.626	27.7148	0.0336004	TRUE	-1.48542	233.897	59.7254	0.120099	FALSE
ENSMUSG00000086468	Etaa1os	-1.8152	67.142	14.8754	0.014733	TRUE	-1.40579	64.5247	18.2556	0.0889553	FALSE
ENSMUSG00000030268	Bcat1	-1.81295	11536.8	3609.92	0.000613429	TRUE	-0.801518	3770.21	2114.34	0.289017	FALSE
ENSMUSG00000037814	NA	-1.8086	512.324	107.598	0.00258551	TRUE	-1.16589	499.746	194.967	0.106466	FALSE
ENSMUSG00000026259	Ngef	-1.80563	98.5472	39.629	0.00291778	TRUE	-0.882962	164.074	51.8274	0.277931	FALSE
ENSMUSG00000030717	Nupr1	-1.80426	2190.13	386.179	0.00401387	TRUE	-0.499424	991.995	473.028	0.594034	FALSE
ENSMUSG00000024805	Pcgf5	-1.80417	129.247	40.2703	0.00865491	TRUE	-0.0932551	727.515	384.87	0.923847	FALSE
ENSMUSG00000005583	Mef2c	-1.80353	2156.43	248.718	0.00907567	TRUE	-0.778537	5069.37	2370.22	0.430274	FALSE
ENSMUSG00000017754	Pltp	-1.80226	3790.82	386.763	0.0334453	TRUE	-1.28017	2116.3	814.854	0.209256	FALSE
ENSMUSG00000036782	Klhl13	-1.80202	1319.76	92.0339	0.0436305	TRUE	-1.23646	2403.79	711.906	0.259582	FALSE
ENSMUSG00000020638	Cmpk2	-1.80083	58.2695	9.8414	0.014733	TRUE	-0.215021	88.5275	64.3471	0.829403	FALSE
ENSMUSG00000022203	Efs	-1.79977	1216.75	178.84	0.041532	TRUE	-1.74495	243.24	85.0422	0.0603418	FALSE
ENSMUSG00000086281	NA	-1.79922	332.088	25.1354	0.0416452	TRUE	-1.66719	168.608	57.201	0.0750751	FALSE
ENSMUSG00000054520	Sh3bp2	-1.79729	433.274	62.3404	0.0141807	TRUE	-1.06163	289.583	107.338	0.260736	FALSE
ENSMUSG00000040675	Mthfd1l	-1.79679	3676.4	1120.92	0.000890627	TRUE	-0.678744	3260.38	1521.03	0.403847	FALSE
ENSMUSG00000005950	P2rx5	-1.79473	270.378	67.0435	0.0137476	TRUE	-0.944935	546.683	143.663	0.331699	FALSE
ENSMUSG00000036036	Zfp57	-1.79325	1027.57	199.922	0.00319249	TRUE	-1.33748	564.559	178.502	0.0555824	FALSE
ENSMUSG00000069763	Tmem100	-1.7923	397.08	48.1572	0.00999642	TRUE	-1.27392	68.7202	30.0087	0.133871	FALSE
ENSMUSG00000021702	Thbs4	-1.78732	21850.1	2820.23	0.0154609	TRUE	-1.12436	2753.66	1187.89	0.224464	FALSE
ENSMUSG00000042010	Acacb	-1.78713	351.49	39.9026	0.0301368	TRUE	-1.13038	336.781	128.672	0.276467	FALSE
ENSMUSG00000056418	NA	-1.78562	36.9017	4.33154	0.0445414	TRUE	-2.38965	2.78136	0.671384	0.13014	FALSE
ENSMUSG00000034738	Nostrin	-1.78469	19.1568	6.17156	0.0273862	TRUE	0.213762	5.5205	5.93936	0.858422	FALSE
ENSMUSG00000045934	Mtmr11	-1.78461	2684.58	534.247	0.00441625	TRUE	-1.03925	2526.69	865.699	0.195984	FALSE
ENSMUSG00000020553	Pctp	-1.78308	216.681	66.4861	0.00381582	TRUE	-0.93163	286.236	94.2172	0.254724	FALSE
ENSMUSG00000054675	Tmem119	-1.78196	3244.35	497.346	0.0241007	TRUE	-1.63968	2003.23	715.977	0.0514672	FALSE
ENSMUSG00000084915	NA	-1.78093	42.1824	6.67801	0.0186937	TRUE	-0.734737	25.4051	11.7756	0.491751	FALSE
ENSMUSG00000028542	Slc6a9	-1.77955	2289.41	436.403	0.0105594	TRUE	-0.112091	691.803	544.233	0.912174	FALSE
ENSMUSG00000013415	Igf2bp1	-1.77689	3149.21	749.98	0.00168367	TRUE	-0.783129	3583.91	1521.32	0.333589	FALSE
ENSMUSG00000028223	Decr1	-1.7766	4341.5	810.048	0.00269948	TRUE	-1.25598	4515.36	1455.03	0.0688433	FALSE
ENSMUSG00000078532	Nkain1	-1.77336	663.645	223.867	0.000917687	TRUE	-1.20594	299.575	141.943	0.0568314	FALSE
ENSMUSG00000046186	Cd109	-1.7721	17487.4	4095.64	0.000611581	TRUE	-1.129	37604.6	12738.8	0.0695975	FALSE
ENSMUSG00000038764	Ptpn3	-1.77066	808.524	137.199	0.00446957	TRUE	-1.04029	1464.22	504.088	0.188339	FALSE
ENSMUSG00000042759	Apobr	-1.76807	1427.21	231.12	0.0118695	TRUE	-0.366641	229.153	220.146	0.717037	FALSE
ENSMUSG00000025558	Dock9	-1.76469	1026.55	224.841	0.0103917	TRUE	-0.693189	4254.59	1505.43	0.486543	FALSE
ENSMUSG00000014361	Mertk	-1.76424	1213.4	216.6	0.00292084	TRUE	-1.16248	749.766	316.606	0.101946	FALSE
ENSMUSG00000003934	Efnb3	-1.76325	163.451	19.7808	0.0325388	TRUE	-0.323123	37.3912	25.3064	0.776177	FALSE
ENSMUSG00000022431	Ribc2	-1.75919	112.118	18.3594	0.0178762	TRUE	-1.50968	6.91119	2.96968	0.1772	FALSE
ENSMUSG00000028539	Artn	-1.75902	97.3488	17.9408	0.0271147	TRUE	-1.14705	140.878	36.486	0.241496	FALSE
ENSMUSG00000085736	NA	-1.7572	34.2311	7.67054	0.0259986	TRUE	-1.49446	24.0144	5.37107	0.0894454	FALSE
ENSMUSG00000062866	Phactr2	-1.75654	2977.02	382.123	0.0133728	TRUE	-1.25342	2112.15	698.364	0.134255	FALSE
ENSMUSG00000039518	Cdsn	-1.751	6390.07	1138.7	0.019036	TRUE	-0.709987	18052.9	7185.35	0.504471	FALSE
ENSMUSG00000073144	4930599N23Rik	-1.7476	68.6768	15.5472	0.0286157	TRUE	-0.649864	75.1624	38.6838	0.555128	FALSE
ENSMUSG00000014602	Kif1a	-1.74401	1316.38	209.908	0.0342257	TRUE	-1.19154	649.553	162.25	0.239013	FALSE
ENSMUSG00000026578	Ccdc181	-1.74091	581.128	132.962	0.00537211	TRUE	-0.696431	724.176	312.328	0.444918	FALSE
ENSMUSG00000040424	Hipk4	-1.73771	60.6942	7.75835	0.0421238	TRUE	-1.2245	114.01	29.151	0.223501	FALSE
ENSMUSG00000083284	NA	-1.73632	16.8853	4.92579	0.0494673	TRUE	-0.90593	21.5825	10.8452	0.387048	FALSE
ENSMUSG00000047139	Cd24a	-1.73534	904.181	241.146	0.017971	TRUE	-1.44044	4118.1	848.306	0.0737831	FALSE
ENSMUSG00000039835	Nhsl1	-1.7317	590.002	90.531	0.0074086	TRUE	-0.853606	305.886	147.833	0.33863	FALSE
ENSMUSG00000036109	Mbnl3	-1.73059	1811.11	553.278	0.000136291	TRUE	-0.798643	1063.86	558.837	0.199384	FALSE
ENSMUSG00000051627	Hist1h1e	-1.72542	7459.44	1799.75	0.0303895	TRUE	-1.52586	10576.2	2843.4	0.0770699	FALSE
ENSMUSG00000074529	Zfp972	-1.72464	32.542	4.83799	0.0430396	TRUE	-1.23426	35.1399	7.87555	0.217894	FALSE
ENSMUSG00000020614	Fam20a	-1.72399	1318.92	298.642	0.00823729	TRUE	-0.426375	177.144	125.858	0.658013	FALSE
ENSMUSG00000062383	NA	-1.72386	30.7926	6.16137	0.0176215	TRUE	-0.549999	37.7407	24.9971	0.565067	FALSE
ENSMUSG00000029757	Dync1i1	-1.72337	55.1686	10.4357	0.043549	TRUE	-0.626402	4.12982	5.55213	0.635345	FALSE
ENSMUSG00000004151	Etv1	-1.71829	44.6071	6.00613	0.037297	TRUE	-1.15599	380.765	139.112	0.204715	FALSE
ENSMUSG00000041649	Klf8	-1.71516	847.851	155.616	0.00291778	TRUE	-0.866603	1652.63	805.079	0.266277	FALSE
ENSMUSG00000070305	Mpzl3	-1.71363	245.756	47.8264	0.00883154	TRUE	-0.886653	314.519	119.111	0.312479	FALSE
ENSMUSG00000022438	Parvb	-1.71182	100.881	24.433	0.00910253	TRUE	0.044117	109.531	117.281	0.962818	FALSE
ENSMUSG00000026355	Mcm6	-1.71077	11818.9	3201.54	0.00156325	TRUE	-1.08769	14125.6	5091.7	0.0966928	FALSE
ENSMUSG00000031209	Heph	-1.70571	69.5364	8.09938	0.0461671	TRUE	-1.38265	21.8053	7.95351	0.193082	FALSE
ENSMUSG00000063018	NA	-1.7009	182.451	33.0286	0.00742991	TRUE	-1.38618	78.3166	27.8888	0.0533449	FALSE
ENSMUSG00000072946	Ptgr2	-1.70063	4344.84	778.508	0.00486907	TRUE	-1.28768	3689.89	1209	0.0610202	FALSE
ENSMUSG00000039873	Neurl2	-1.69883	122.956	25.4561	0.0340476	TRUE	-1.64087	105.696	31.1176	0.0514672	FALSE
ENSMUSG00000014158	Trpv4	-1.6986	386.949	62.1075	0.0465996	TRUE	-0.58354	1103.95	423.795	0.614299	FALSE
ENSMUSG00000046961	Gpr156	-1.69391	92.8069	14.71	0.0369359	TRUE	-1.15674	44.5674	17.9212	0.254463	FALSE
ENSMUSG00000038859	Baiap2l1	-1.69348	456.514	90.0551	0.00610147	TRUE	-0.732484	277.596	153.02	0.408728	FALSE
ENSMUSG00000073184	NA	-1.68975	35.3668	6.75563	0.0354536	TRUE	-0.504483	25.9773	14.6145	0.643287	FALSE
ENSMUSG00000006527	Sfmbt1	-1.68722	1869.15	283.552	0.00922602	TRUE	-0.902804	858.232	378.927	0.300213	FALSE
ENSMUSG00000034868	Myl12b	-1.6871	6102.35	594.941	0.0409079	TRUE	-1.28296	7285.3	2118.56	0.183025	FALSE
ENSMUSG00000027068	Dhrs9	-1.68497	3833.12	942.986	0.00348433	TRUE	-1.15607	6866.96	2217.31	0.0894004	FALSE
ENSMUSG00000081984	Dnajb3	-1.68373	130.569	26.2056	0.0242486	TRUE	-1.59489	21.4981	8.23766	0.0644031	FALSE
ENSMUSG00000002227	Mov10	-1.68334	2643.43	320.203	0.041532	TRUE	-1.0827	1782.37	753.859	0.299398	FALSE
ENSMUSG00000024640	Psat1	-1.68319	20852.5	5992.29	0.00153858	TRUE	-0.757239	15519.8	7084.22	0.316685	FALSE
ENSMUSG00000026433	Rab29	-1.68267	647.778	80.1361	0.0322416	TRUE	-1.0792	705.114	232.6	0.274785	FALSE
ENSMUSG00000041147	Brca2	-1.68177	2747.06	758.228	0.00169289	TRUE	-1.02404	2870.67	1110.15	0.12176	FALSE
ENSMUSG00000021786	Oxsm	-1.68151	861.849	162.335	0.00297736	TRUE	-1.14373	591.773	224.368	0.0879309	FALSE
ENSMUSG00000063445	Nmral1	-1.67973	915.112	194.935	0.0125441	TRUE	-1.34401	988.796	319.234	0.0737815	FALSE
ENSMUSG00000067369	Trmt2b	-1.67969	1919.75	366.696	0.00488171	TRUE	-1.11466	1792.77	665.811	0.120376	FALSE
ENSMUSG00000032262	Elovl4	-1.67964	191.078	28.6195	0.00804427	TRUE	-1.32521	81.044	39.9261	0.0631693	FALSE
ENSMUSG00000072660	NA	-1.67948	42.3669	9.43294	0.0469871	TRUE	-1.23835	26.2118	9.44961	0.21752	FALSE
ENSMUSG00000019990	Pde7b	-1.67856	256.012	26.8775	0.0426031	TRUE	-0.979168	91.555	70.4277	0.36274	FALSE
ENSMUSG00000010307	Tmem86a	-1.67766	750.078	86.6487	0.0381598	TRUE	-1.2137	274.081	100.941	0.210207	FALSE
ENSMUSG00000019866	Aim1	-1.6771	3991.18	786.912	0.00530762	TRUE	-0.506231	5606.4	3260.35	0.572677	FALSE
ENSMUSG00000021209	Ppp4r4	-1.67705	121.081	26.9347	0.00305566	TRUE	-1.15129	82.4886	27.2452	0.0871166	FALSE
ENSMUSG00000043602	Zfp3	-1.67567	173.64	41.7528	0.0136523	TRUE	-0.390047	232.891	117.872	0.684222	FALSE
ENSMUSG00000056185	Snx32	-1.67395	685.174	83.0933	0.0401259	TRUE	-0.822418	776.447	294.652	0.457525	FALSE
ENSMUSG00000039158	Akna	-1.67257	561.845	108.053	0.0258847	TRUE	-0.891795	433.008	193.306	0.376135	FALSE
ENSMUSG00000074863	NA	-1.66783	169.219	37.8094	0.00510048	TRUE	-0.952486	179.287	65.2247	0.20958	FALSE
ENSMUSG00000025408	Ddit3	-1.66652	1963.68	363.394	0.0213789	TRUE	-0.133726	1132.54	763.26	0.897866	FALSE
ENSMUSG00000032177	Pde4a	-1.66581	712.429	133.897	0.0182817	TRUE	-1.10598	476.665	177.967	0.202948	FALSE
ENSMUSG00000026888	Grb14	-1.66399	604.522	84.7985	0.0158264	TRUE	-0.887529	3197.97	1196.7	0.33441	FALSE
ENSMUSG00000029759	Pon3	-1.66311	3680.69	755.516	0.00455516	TRUE	-1.02258	3707.47	1292.86	0.16242	FALSE
ENSMUSG00000034959	Rubcnl	-1.66267	68.5226	20.5977	0.00776526	TRUE	-1.36357	23.1538	9.29628	0.0705857	FALSE
ENSMUSG00000039316	Rftn1	-1.66261	305.589	108.208	0.0234362	TRUE	-1.19361	21.8592	18.2331	0.202567	FALSE
ENSMUSG00000052912	Smarca5-ps	-1.66259	30.8842	7.58274	0.0160296	TRUE	-1.01673	16.7421	9.37425	0.226967	FALSE
ENSMUSG00000038425	Poli	-1.66221	605.103	114.596	0.00719588	TRUE	-0.904405	469.25	202.184	0.269861	FALSE
ENSMUSG00000040010	Slc7a5	-1.66175	9941.11	2616.17	0.00669225	TRUE	-0.150565	4302.6	3250.87	0.867885	FALSE
ENSMUSG00000029446	Psph	-1.65977	1819.16	430.619	0.0114527	TRUE	-0.421247	851.091	552.028	0.658528	FALSE
ENSMUSG00000003411	Rab3b	-1.6587	541.121	148.695	0.0103917	TRUE	-1.35233	2520.4	640.503	0.0583329	FALSE
ENSMUSG00000020629	Adi1	-1.65652	1400.24	273.737	0.00297736	TRUE	-0.93905	968.968	455.575	0.192451	FALSE
ENSMUSG00000042606	Hirip3	-1.65078	1801.71	432.876	0.00413605	TRUE	-1.26594	1596.06	485.274	0.0519544	FALSE
ENSMUSG00000027583	Zbtb46	-1.64821	449.728	74.0994	0.00975359	TRUE	-0.988621	348.219	154.242	0.222286	FALSE
ENSMUSG00000031861	Lpar2	-1.64213	295.674	56.2261	0.0149983	TRUE	-0.467509	540.667	276.431	0.623022	FALSE
ENSMUSG00000080115	Mettl21b	-1.64195	328.402	61.7563	0.039225	TRUE	-1.25431	95.9076	39.5363	0.180739	FALSE
ENSMUSG00000069793	Slfn9	-1.64063	4015.46	1193.78	0.000762556	TRUE	-0.768718	2706.77	1296.5	0.256647	FALSE
ENSMUSG00000059555	Tor4a	-1.64011	2488.54	456.311	0.020386	TRUE	-1.30545	3541.03	1097.68	0.100774	FALSE
ENSMUSG00000044390	Tigd3	-1.63932	70.519	16.2089	0.0246916	TRUE	-0.774586	49.9496	21.8464	0.443499	FALSE
ENSMUSG00000001228	Uhrf1	-1.63886	6001.98	1863.93	0.00534752	TRUE	-1.27021	8873.48	2677.27	0.056317	FALSE
ENSMUSG00000038068	Rnf144b	-1.63593	246.495	25.2907	0.0399711	TRUE	-1.13527	102.139	33.5943	0.247337	FALSE
ENSMUSG00000042256	Ptchd4	-1.63561	1280.73	331.2	0.0131059	TRUE	-0.361637	1084.95	596.891	0.702333	FALSE
ENSMUSG00000001918	Slc1a5	-1.6356	9466.99	1614.24	0.0288709	TRUE	-1.03267	5516.31	2531.69	0.27655	FALSE
ENSMUSG00000073422	H2-Ke6	-1.6342	25.1742	7.84615	0.0409525	TRUE	-0.275172	17.5066	15.389	0.791012	FALSE
ENSMUSG00000033705	Stard9	-1.63291	1561.99	307.536	0.00907313	TRUE	-1.14992	1476.27	499.067	0.118787	FALSE
ENSMUSG00000091262	NA	-1.63132	42.8576	8.68345	0.0246498	TRUE	-1.27785	22.347	11.5166	0.120145	FALSE
ENSMUSG00000024349	Tmem173	-1.63115	1648.07	498.476	0.00306866	TRUE	-1.22584	2727.76	839.447	0.0506154	FALSE
ENSMUSG00000028601	Echdc2	-1.62992	1217.64	219.449	0.0368381	TRUE	-1.22524	908.043	310.056	0.180992	FALSE
ENSMUSG00000026687	Aldh9a1	-1.62935	3034.63	554.832	0.00853556	TRUE	-0.857855	2479.51	1136.98	0.30513	FALSE
ENSMUSG00000035678	Tnfsf9	-1.62649	46.3263	19.0109	0.0077118	TRUE	-0.591315	90.9711	38.1129	0.47381	FALSE
ENSMUSG00000026456	Cyb5r1	-1.62624	5681.41	1437.02	0.00457412	TRUE	-0.531535	2738.71	1580.53	0.540209	FALSE
ENSMUSG00000057396	Zfp759	-1.62618	777.824	151.011	0.00449322	TRUE	-1.17361	689.589	265.272	0.0752931	FALSE
ENSMUSG00000026620	Mark1	-1.62538	1074.63	204.351	0.0172132	TRUE	-1.35292	691.2	227.969	0.0726485	FALSE
ENSMUSG00000061859	Patj	-1.62515	1796	359.657	0.0144873	TRUE	-0.818413	2411.42	838.999	0.367806	FALSE
ENSMUSG00000018339	Gpx3	-1.62505	217.82	33.049	0.0492848	TRUE	-1.49621	148.216	42.8655	0.0911074	FALSE
ENSMUSG00000030795	Fus	-1.62389	8377.66	1570.03	0.032879	TRUE	0.559155	3779.24	3781.54	0.596226	FALSE
ENSMUSG00000000037	Scml2	-1.62035	564.669	128.081	0.00445294	TRUE	-1.17522	823.733	305.532	0.0722298	FALSE
ENSMUSG00000036864	Proser3	-1.62016	219.599	37.1171	0.042175	TRUE	-0.981752	194.439	74.0081	0.33863	FALSE
ENSMUSG00000045827	Serpinb9	-1.61964	1994.65	440.049	0.0199912	TRUE	-0.903873	3818.41	1197.13	0.327588	FALSE
ENSMUSG00000026187	Xrcc5	-1.61938	3115.86	761.575	0.00284282	TRUE	-1.14823	2638.08	922.4	0.069322	FALSE
ENSMUSG00000032657	Fam189b	-1.61888	766.281	112.934	0.0370412	TRUE	-0.446016	452.067	256.212	0.677461	FALSE
ENSMUSG00000059142	Zfp945	-1.61831	2763.51	481.192	0.00980778	TRUE	-0.648442	2826.53	1452.51	0.475756	FALSE
ENSMUSG00000028066	Pmf1	-1.61818	899.298	223.321	0.0204478	TRUE	-1.26656	673.175	242.058	0.10977	FALSE
ENSMUSG00000086390	NA	-1.6163	32.6035	11.7692	0.039225	TRUE	-0.42831	7.13398	6.7918	0.71362	FALSE
ENSMUSG00000024642	Tle4	-1.61581	874.439	113.587	0.0354536	TRUE	-0.59128	1130.36	579.394	0.578972	FALSE
ENSMUSG00000001661	Hoxc6	-1.61034	161.268	41.9449	0.0042621	TRUE	-0.815521	14.0452	6.30148	0.388391	FALSE
ENSMUSG00000028059	Arhgef2	-1.60957	14211.7	3221.58	0.00999642	TRUE	-0.701524	8348.07	4237.36	0.432536	FALSE
ENSMUSG00000032113	Chek1	-1.60944	1379.93	402.473	0.00217554	TRUE	-1.11465	1335.13	499.137	0.0701387	FALSE
ENSMUSG00000091115	NA	-1.60819	19.7705	7.74816	0.0280753	TRUE	-0.939108	11.041	4.98383	0.360022	FALSE
ENSMUSG00000064726	NA	-1.60673	29.8714	7.83596	0.0273862	TRUE	-0.291553	11.041	11.2073	0.777419	FALSE
ENSMUSG00000073073	NA	-1.60549	48.2915	10.2702	0.0316806	TRUE	-0.90533	48.5589	18.1274	0.3406	FALSE
ENSMUSG00000030188	Magohb	-1.60544	1392.52	317.185	0.00547783	TRUE	-0.752531	1323.12	628.082	0.352807	FALSE
ENSMUSG00000022236	Ropn1l	-1.60498	134.713	25.4561	0.0123831	TRUE	-1.33754	111.29	40.1799	0.0565132	FALSE
ENSMUSG00000041488	Stx3	-1.60293	477.971	119.667	0.0131417	TRUE	-0.216968	982.115	535.851	0.812345	FALSE
ENSMUSG00000035547	Capn5	-1.60129	843.956	146.814	0.0273733	TRUE	-0.835867	408.428	235.945	0.394631	FALSE
ENSMUSG00000043964	Orai3	-1.60107	1640.75	291.472	0.0287821	TRUE	-1.37696	1462.96	481.48	0.0864385	FALSE
ENSMUSG00000030541	Idh2	-1.60009	14148.9	2323.61	0.0343172	TRUE	-1.2946	17700.8	5186.78	0.129734	FALSE
ENSMUSG00000022353	Mtss1	-1.59248	499.313	71.6855	0.046752	TRUE	-1.22302	483.119	145.635	0.190965	FALSE
ENSMUSG00000004661	Arid3b	-1.59236	102.293	15.098	0.0409525	TRUE	-1.25252	72.6155	22.309	0.163838	FALSE
ENSMUSG00000031015	Swap70	-1.59156	7447.46	1208.82	0.0235708	TRUE	-0.870477	6230.82	2462.9	0.352507	FALSE
ENSMUSG00000037108	Zcwpw1	-1.5898	454.028	100.052	0.00950582	TRUE	-1.26054	185.784	83.8805	0.0683737	FALSE
ENSMUSG00000042810	Krba1	-1.58965	1472.79	203.23	0.0447203	TRUE	-1.07426	1186.3	436.606	0.274281	FALSE
ENSMUSG00000029279	Brdt	-1.58831	305.193	46.1518	0.0200535	TRUE	-1.19334	140.674	53.4291	0.131286	FALSE
ENSMUSG00000041945	Mfsd9	-1.58766	634.147	127.777	0.0173005	TRUE	-0.81763	726.746	301.31	0.364646	FALSE
ENSMUSG00000027956	Tmem144	-1.58722	102.139	30.8107	0.0160296	TRUE	-0.725808	141.071	60.8594	0.420545	FALSE
ENSMUSG00000025193	Cutc	-1.58518	259.909	47.759	0.0181879	TRUE	-1.1738	218.738	85.0318	0.131011	FALSE
ENSMUSG00000086370	Ftx	-1.58512	817.788	213.463	0.00553986	TRUE	-0.702342	955.953	389.815	0.388391	FALSE
ENSMUSG00000020682	Mmp28	-1.58394	911.952	174.988	0.0336802	TRUE	-0.65497	519.572	237.823	0.53308	FALSE
ENSMUSG00000019768	Esr1	-1.58364	1891.48	316.509	0.0194053	TRUE	-0.68122	2052.46	920.762	0.477371	FALSE
ENSMUSG00000039982	Dtx4	-1.58257	603.202	99.7718	0.0475212	TRUE	-0.913097	1116.32	402.549	0.381134	FALSE
ENSMUSG00000033658	Ddx19b	-1.58169	1682.25	395.643	0.00586079	TRUE	-0.840753	1736.96	728.606	0.274731	FALSE
ENSMUSG00000020930	Ccdc103	-1.57903	127.008	25.0476	0.0295574	TRUE	-0.769662	50.9791	32.7167	0.443343	FALSE
ENSMUSG00000047146	Tet1	-1.57902	2198.15	279.106	0.0389313	TRUE	-1.40106	568.633	246.72	0.0918508	FALSE
ENSMUSG00000045211	Nudt18	-1.57851	635.134	103.924	0.0229686	TRUE	-0.828667	545.784	217.005	0.37468	FALSE
ENSMUSG00000083834	NA	-1.5776	34.6291	12.1879	0.0373979	TRUE	-0.613233	43.4534	15.7762	0.549457	FALSE
ENSMUSG00000043259	Fam13c	-1.57713	5208.68	1064.72	0.00742991	TRUE	-0.903129	1929.58	838.31	0.238183	FALSE
ENSMUSG00000020120	Plek	-1.57412	232.647	36.9823	0.0213289	TRUE	-0.330857	200.467	114.417	0.727891	FALSE
ENSMUSG00000024235	Map3k8	-1.57385	156.509	28.9707	0.0317324	TRUE	-0.752463	293.689	102.976	0.449108	FALSE
ENSMUSG00000072115	Ang	-1.57355	322.322	68.9306	0.0161168	TRUE	-1.14965	243.986	92.1329	0.131286	FALSE
ENSMUSG00000079540	NA	-1.57224	46.9713	10.8441	0.0230181	TRUE	-0.537659	72.8383	30.4462	0.56237	FALSE
ENSMUSG00000021906	Oxnad1	-1.57191	850.55	171.845	0.0130697	TRUE	-1.21868	677.12	219.718	0.0894453	FALSE
ENSMUSG00000006398	Cdc20	-1.56956	4949.07	1369.87	0.0182817	TRUE	-1.34987	5692.86	1736.46	0.0630899	FALSE
ENSMUSG00000090523	Gypc	-1.56573	3215.67	659.624	0.00994263	TRUE	-1.01888	3367.86	1215.39	0.173199	FALSE
ENSMUSG00000029233	Srd5a3	-1.56445	1148.28	267.727	0.009151	TRUE	-1.22203	1054.18	313.249	0.0714399	FALSE
ENSMUSG00000067586	S1pr3	-1.56413	4182.65	678.169	0.0365518	TRUE	-1.40358	2914.8	1292.2	0.0824441	FALSE
ENSMUSG00000031387	Renbp	-1.56016	250.177	63.3736	0.0462053	TRUE	-0.914341	1814.22	535.262	0.361934	FALSE
ENSMUSG00000006281	Tep1	-1.56001	4658.98	1093.21	0.00938797	TRUE	-0.869252	3566.6	1469.99	0.273442	FALSE
ENSMUSG00000073565	Prr16	-1.55973	468.367	54.1265	0.0453835	TRUE	-1.20209	853.629	329.111	0.181634	FALSE
ENSMUSG00000026189	Pecr	-1.55868	374.144	109.961	0.0067045	TRUE	-0.837186	254.274	110.129	0.276082	FALSE
ENSMUSG00000026566	Mpzl1	-1.5579	6124.01	1279	0.00950582	TRUE	-0.635179	2091.74	1087.12	0.465247	FALSE
ENSMUSG00000042694	Stn1	-1.55715	1659.38	461.818	0.00537211	TRUE	-1.11352	1858.47	654.196	0.0872226	FALSE
ENSMUSG00000019813	Cep57l1	-1.55532	1048.59	282.12	0.00449322	TRUE	-1.16105	1133.78	409.503	0.0635725	FALSE
ENSMUSG00000042249	Grk3	-1.55487	50.6547	11.273	0.0365444	TRUE	-1.27713	116.111	35.1684	0.100099	FALSE
ENSMUSG00000050270	Tmem220	-1.55434	233.631	35.7569	0.0436305	TRUE	-1.42276	148.807	41.9628	0.0868136	FALSE
ENSMUSG00000084128	Esrp2	-1.55407	67.6931	31.209	0.0280837	TRUE	-1.48161	14.8097	6.04245	0.0804629	FALSE
ENSMUSG00000031379	Pir	-1.55231	476.346	125.579	0.0111505	TRUE	-1.11081	369.416	123.635	0.121292	FALSE
ENSMUSG00000062794	Zfp599	-1.55226	645.503	168.274	0.00407534	TRUE	-0.922748	532.035	225.607	0.1772	FALSE
ENSMUSG00000005447	Pafah1b3	-1.55163	963.529	219.574	0.0300936	TRUE	-1.40183	858.929	245.115	0.0688433	FALSE
ENSMUSG00000061461	Smim20	-1.55108	1599.8	249.888	0.0295436	TRUE	-1.29882	1200.19	384.564	0.100193	FALSE
ENSMUSG00000026204	Ptprn	-1.54687	641.137	231.207	0.0401032	TRUE	-0.77931	247.651	133.759	0.447393	FALSE
ENSMUSG00000027490	E2f1	-1.54307	1426.43	318.751	0.0207744	TRUE	-0.955789	1573.79	589.71	0.259474	FALSE
ENSMUSG00000028111	Ctsk	-1.54262	3450.17	574.525	0.0254071	TRUE	-1.22794	4957.35	1805.66	0.115836	FALSE
ENSMUSG00000044629	Cnrip1	-1.53763	1075.74	218.038	0.0165835	TRUE	-1.07066	1002.63	381.839	0.163144	FALSE
ENSMUSG00000055430	Nap1l5	-1.53552	62.9668	12.6065	0.0427228	TRUE	-0.788335	19.3851	12.6783	0.455941	FALSE
ENSMUSG00000027858	Tspan2	-1.53507	1630.06	262.34	0.0251147	TRUE	-1.38235	1221.23	422.771	0.0605762	FALSE
ENSMUSG00000026546	Cfap45	-1.53364	95.6932	41.8304	0.0493215	TRUE	-1.62433	11.2216	5.57725	0.0782806	FALSE
ENSMUSG00000072294	Klf12	-1.53088	1888.53	268.056	0.0379882	TRUE	-1.28164	1117.36	430.33	0.118787	FALSE
ENSMUSG00000032369	Plscr1	-1.53064	851.836	247.697	0.0142412	TRUE	-0.97424	1301.09	425.94	0.209256	FALSE
ENSMUSG00000080950	NA	-1.53014	49.3658	11.6814	0.0307577	TRUE	-1.01937	34.0681	14.9515	0.253859	FALSE
ENSMUSG00000026833	Olfm1	-1.52955	1236.54	246.776	0.0206299	TRUE	-0.918641	892.739	439.943	0.279884	FALSE
ENSMUSG00000033105	Lss	-1.52953	7586.74	2001.68	0.0156497	TRUE	-1.32557	4440.96	1656.08	0.0544252	FALSE
ENSMUSG00000024059	Clip4	-1.5282	546.345	126.733	0.0204741	TRUE	-0.660431	1192.22	539.6	0.475438	FALSE
ENSMUSG00000088148	Mir1983	-1.52818	69.2592	27.6168	0.0163755	TRUE	-0.0958071	19.3007	18.8516	0.919894	FALSE
ENSMUSG00000038168	P3h2	-1.52614	329.321	76.0578	0.0382418	TRUE	-1.23418	2746.19	635.811	0.133328	FALSE
ENSMUSG00000024891	Slc29a2	-1.52396	126.945	38.2649	0.0202016	TRUE	-0.492784	89.6226	46.7656	0.594691	FALSE
ENSMUSG00000045007	Tubg2	-1.5231	169.957	34.5378	0.0466871	TRUE	-1.53333	71.9471	25.4875	0.0576285	FALSE
ENSMUSG00000058638	Zfp110	-1.52282	5300.37	1139.37	0.0120919	TRUE	-1.27622	4346.13	1418.78	0.056317	FALSE
ENSMUSG00000032892	Rangrf	-1.52076	506.615	155.9	0.0115628	TRUE	-1.12095	412.232	151.856	0.108071	FALSE
ENSMUSG00000016552	Foxred2	-1.51796	1663.15	376.801	0.0258847	TRUE	-1.2948	1248.98	464.338	0.0841025	FALSE
ENSMUSG00000021003	Galc	-1.51788	951.335	240.611	0.00523741	TRUE	-0.870438	921.444	370.694	0.214248	FALSE
ENSMUSG00000076435	Acsf2	-1.51714	1332.95	249.719	0.0284751	TRUE	-1.19448	934.586	338.837	0.130417	FALSE
ENSMUSG00000038903	Ccdc68	-1.51661	181.716	36.5433	0.0416452	TRUE	-0.672373	15.7548	9.94254	0.559767	FALSE
ENSMUSG00000026922	Agpat2	-1.51654	1309.31	295.685	0.0311336	TRUE	-1.17093	1645.96	575.446	0.148388	FALSE
ENSMUSG00000022332	Khdrbs3	-1.51417	1083.53	354.535	0.00824678	TRUE	-1.00449	1980.95	693.455	0.14636	FALSE
ENSMUSG00000031004	Mki67	-1.5122	33502.4	10794.7	0.00484481	TRUE	-1.11707	46255.7	16595.4	0.07076	FALSE
ENSMUSG00000023942	Slc29a1	-1.51045	6393.17	1937.8	0.0155014	TRUE	-1.13065	6602.78	2577.83	0.11685	FALSE
ENSMUSG00000063383	Zfp947	-1.50929	533.569	129.11	0.00682163	TRUE	-1.04679	591.419	233.837	0.109762	FALSE
ENSMUSG00000027326	Knl1	-1.50874	6263.41	1873.13	0.00381582	TRUE	-1.1325	7762.42	2868.43	0.0569039	FALSE
ENSMUSG00000073164	2410018L13Rik	-1.50689	364.811	79.0315	0.0243209	TRUE	-0.974091	189.787	79.0422	0.246946	FALSE
ENSMUSG00000028251	Tstd3	-1.50508	1121.51	275.675	0.0134365	TRUE	-1.08736	947.463	332.138	0.127437	FALSE
ENSMUSG00000025185	Loxl4	-1.5024	2228.14	576.296	0.0471969	TRUE	-1.09765	3276.3	1078.09	0.224464	FALSE
ENSMUSG00000042228	Lyn	-1.50203	718.105	230.334	0.00904574	TRUE	-0.878479	1003.24	415.259	0.233559	FALSE
ENSMUSG00000030598	Fbxo17	-1.4974	2073.5	442.94	0.027797	TRUE	-1.04973	1143.65	433.191	0.202585	FALSE
ENSMUSG00000092335	Zfp976	-1.49735	84.0574	18.9435	0.0210248	TRUE	-1.02912	66.6494	26.2117	0.182198	FALSE
ENSMUSG00000021707	Dhfr	-1.49734	1423.86	534.284	0.00532736	TRUE	-0.963212	2393.38	955.355	0.142226	FALSE
ENSMUSG00000016256	Ctsz	-1.49719	10901.8	1812.11	0.0493027	TRUE	-1.19059	11674	3792.75	0.174989	FALSE
ENSMUSG00000028028	Alpk1	-1.49666	1466.06	339.812	0.0229686	TRUE	-1.23563	1064.13	366.186	0.0906025	FALSE
ENSMUSG00000085389	NA	-1.49432	85.7767	25.1252	0.0498467	TRUE	0.240641	9.46975	13.8955	0.826731	FALSE
ENSMUSG00000031255	Sytl4	-1.49385	524.33	130.981	0.0150349	TRUE	-0.932616	730.519	308.004	0.223798	FALSE
ENSMUSG00000078773	Rad54b	-1.49378	850.543	264.966	0.00886164	TRUE	-1.17045	1290.9	420.741	0.068137	FALSE
ENSMUSG00000026471	Mr1	-1.49211	1268.6	206.114	0.0430396	TRUE	-1.35686	1268.2	365.059	0.0871369	FALSE
ENSMUSG00000051977	Prdm9	-1.49197	116.538	30.0612	0.0286157	TRUE	-0.63524	163.46	75.1421	0.497972	FALSE
ENSMUSG00000040133	Gpr176	-1.49189	2207.38	604.64	0.0201821	TRUE	-1.18811	832.029	304.058	0.101734	FALSE
ENSMUSG00000037795	N4bp2	-1.49105	6760.56	1302.77	0.0178884	TRUE	-0.962904	2655.58	1316.38	0.218301	FALSE
ENSMUSG00000024592	C330018D20Rik	-1.48862	818.99	198.47	0.0067842	TRUE	-1.13943	706.873	257.708	0.0676524	FALSE
ENSMUSG00000085062	NA	-1.48481	616.122	124.985	0.0234362	TRUE	-1.03343	566.433	206.351	0.190657	FALSE
ENSMUSG00000021281	Tnfaip2	-1.48146	6134.81	1569.75	0.0365518	TRUE	-0.205617	3120.82	1925.8	0.831749	FALSE
ENSMUSG00000022432	Smc1b	-1.48022	92.1317	21.0367	0.0382788	TRUE	-0.742707	15.0325	13.7898	0.477474	FALSE
ENSMUSG00000034379	Wdr5b	-1.47876	924.632	167.116	0.0278655	TRUE	-1.34219	711.864	234.761	0.062842	FALSE
ENSMUSG00000028906	Epb41	-1.47852	1225.56	254.861	0.037653	TRUE	-0.560424	1535.32	700.294	0.569482	FALSE
ENSMUSG00000082483	NA	-1.4783	131.827	33.4677	0.0272396	TRUE	-0.863639	58.1131	21.9772	0.33143	FALSE
ENSMUSG00000073792	Alg6	-1.47595	1065.69	267.488	0.00912651	TRUE	-0.948802	958.98	390.974	0.174941	FALSE
ENSMUSG00000021474	Sfxn1	-1.47455	4606.48	1502.79	0.00735157	TRUE	-1.05753	3628.32	1465.07	0.0985734	FALSE
ENSMUSG00000072964	Bhlhb9	-1.47196	5902.52	1190.55	0.0151235	TRUE	-0.951339	4797.63	2050.12	0.205801	FALSE
ENSMUSG00000039765	Cc2d2a	-1.47179	4594.64	863.583	0.0249655	TRUE	-1.32544	5757.17	1767.86	0.0602948	FALSE
ENSMUSG00000028020	Glrb	-1.47164	592.176	166.646	0.0182817	TRUE	-0.824674	1223.17	504.457	0.314591	FALSE
ENSMUSG00000021094	Dhrs7	-1.46771	2107.55	415.272	0.0388545	TRUE	-1.12243	1842.34	655.748	0.175587	FALSE
ENSMUSG00000015942	Gtf2ird2	-1.46727	705.955	143.82	0.049839	TRUE	-1.13193	543.96	185.02	0.195618	FALSE
ENSMUSG00000040651	Fam208a	-1.4657	8003.74	1903.74	0.00881447	TRUE	-1.12355	7788.91	2904.08	0.0759274	FALSE
ENSMUSG00000025395	Prim1	-1.4634	2338.94	764.979	0.00712593	TRUE	-1.10006	2527.06	940.849	0.0756143	FALSE
ENSMUSG00000034317	Trim59	-1.46233	5039.28	1323.9	0.00691742	TRUE	-0.463073	4494.8	2896.76	0.56378	FALSE
ENSMUSG00000048388	Fam171b	-1.46206	3546.1	718.966	0.020386	TRUE	-1.32106	1126.32	451.11	0.0511326	FALSE
ENSMUSG00000071181	NA	-1.46023	50.4099	14.1157	0.0397678	TRUE	-0.782603	35.3627	14.8484	0.401128	FALSE
ENSMUSG00000022754	Tmem45a	-1.45956	9275.68	3067.64	0.00759769	TRUE	-0.875752	20730.7	7974.99	0.20738	FALSE
ENSMUSG00000035868	Zfp983	-1.45661	253.89	58.8728	0.0147733	TRUE	-0.759962	272.679	119.788	0.342614	FALSE
ENSMUSG00000066530	NA	-1.45654	29.8402	11.759	0.0330131	TRUE	-1.06903	24.5867	11.7228	0.179895	FALSE
ENSMUSG00000031562	Dctd	-1.45649	1276.96	482.99	0.00891622	TRUE	-0.59885	1266.39	649.851	0.456238	FALSE
ENSMUSG00000010721	Lmbr1	-1.45569	2127.26	376.639	0.0455486	TRUE	-0.858925	2280.79	879.727	0.363881	FALSE
ENSMUSG00000085013	NA	-1.45556	177.724	32.853	0.0252207	TRUE	-1.31678	120.633	42.2972	0.0602948	FALSE
ENSMUSG00000045377	Tmem88	-1.4553	159.61	38.2077	0.041922	TRUE	-1.24473	586.245	206.452	0.106469	FALSE
ENSMUSG00000075585	NA	-1.45268	698.127	166.189	0.0365543	TRUE	-0.742704	224.919	123.364	0.432536	FALSE
ENSMUSG00000029752	Asns	-1.45172	13509.6	4566.48	0.00787025	TRUE	-0.177636	5538.45	4167.65	0.822715	FALSE
ENSMUSG00000022221	Ripk3	-1.44468	2152.86	847.101	0.0141882	TRUE	-0.973004	2974.52	1080.02	0.174423	FALSE
ENSMUSG00000027660	Skil	-1.44417	1971.2	929.569	0.00216483	TRUE	-0.919846	2837.98	1248.19	0.106546	FALSE
ENSMUSG00000027203	Dut	-1.44392	3285.09	987.941	0.0169062	TRUE	-1.16979	3884.58	1341.87	0.0831672	FALSE
ENSMUSG00000022863	Btg3	-1.44363	543.118	118.654	0.0247717	TRUE	-1.11987	338.925	141.32	0.129173	FALSE
ENSMUSG00000047090	Tmem198b	-1.44126	2099.29	453.347	0.0313599	TRUE	-1.15019	1774.08	666.797	0.130189	FALSE
ENSMUSG00000024359	Hspa9	-1.44085	49359.8	15226.1	0.00704869	TRUE	-0.473894	30716.1	18209.2	0.550789	FALSE
ENSMUSG00000052151	Plpp2	-1.43922	1642.8	512.379	0.0275038	TRUE	-1.20186	2595.01	780.694	0.0965329	FALSE
ENSMUSG00000024352	Spata24	-1.43856	1165.08	237.903	0.0250834	TRUE	-1.2645	539.795	210.377	0.0709278	FALSE
ENSMUSG00000048922	Cdca2	-1.43788	3094.25	1032.97	0.00938797	TRUE	-1.12926	3494.05	1279.51	0.070263	FALSE
ENSMUSG00000042363	Lgalsl	-1.4378	5094.2	1273.02	0.00928858	TRUE	-1.06354	5983.2	2353.12	0.0948113	FALSE
ENSMUSG00000030653	Pde2a	-1.43582	44.6987	17.9306	0.0499337	TRUE	-0.64198	82.3503	44.7012	0.505121	FALSE
ENSMUSG00000042320	Prox2	-1.43533	204.526	38.13	0.0394045	TRUE	-1.1417	153.99	61.8201	0.148003	FALSE
ENSMUSG00000002897	Il17ra	-1.435	1801.62	487.744	0.0244875	TRUE	-0.77273	1513.88	646.323	0.365275	FALSE
ENSMUSG00000033538	Casp4	-1.4345	360.42	82.8236	0.0206975	TRUE	-1.16238	275.015	104.864	0.0942237	FALSE
ENSMUSG00000084958	NA	-1.43352	147.022	41.8979	0.011391	TRUE	-0.632256	118.477	72.1222	0.427564	FALSE
ENSMUSG00000022021	Diaph3	-1.42993	6185.62	2003.06	0.00989703	TRUE	-1.06299	9555.54	3550.25	0.0959763	FALSE
ENSMUSG00000034023	Fancd2	-1.42741	1801.94	582.388	0.0114527	TRUE	-1.11829	2503.77	902.394	0.0785699	FALSE
ENSMUSG00000027323	Rad51	-1.42712	1846.67	613.184	0.0175793	TRUE	-0.597352	2166.72	989.012	0.482947	FALSE
ENSMUSG00000042233	NA	-1.42681	583.459	149.31	0.0353339	TRUE	-1.14134	88.7009	39.5614	0.150352	FALSE
ENSMUSG00000052676	Zmat1	-1.42635	309.827	77.469	0.0275301	TRUE	-0.512832	304.296	191.105	0.571477	FALSE
ENSMUSG00000042406	Atf4	-1.42615	16596.3	4757.59	0.0266171	TRUE	-0.665078	10714.9	5047.67	0.456344	FALSE
ENSMUSG00000023940	Sgol1	-1.42583	2059.38	754.139	0.00792009	TRUE	-1.14907	2259.59	802.503	0.0546222	FALSE
ENSMUSG00000038388	Mpp6	-1.42512	1809.47	836.063	0.00947974	TRUE	-1.07666	1980.58	724.406	0.0866897	FALSE
ENSMUSG00000021676	Iqgap2	-1.42215	9210.4	1931.81	0.0361968	TRUE	-0.892422	5899.16	3255.33	0.302349	FALSE
ENSMUSG00000039096	Rsad1	-1.42188	523.838	135.964	0.0486442	TRUE	-1.15524	447.161	162.988	0.159245	FALSE
ENSMUSG00000046079	Lrrc8d	-1.42034	365.664	147.449	0.0301368	TRUE	-0.682975	1324.71	534.38	0.445457	FALSE
ENSMUSG00000028565	Nfia	-1.41765	4486.36	715.047	0.0466241	TRUE	-0.521777	2287.95	1415.73	0.591665	FALSE
ENSMUSG00000060600	Eno3	-1.4139	394.314	98.8162	0.0466241	TRUE	-1.39565	709.249	164.3	0.0585309	FALSE
ENSMUSG00000054453	Sytl5	-1.41363	79.9728	39.0653	0.0262918	TRUE	-1.18097	87.7441	29.5158	0.090391	FALSE
ENSMUSG00000046432	Bex3	-1.41268	3536.28	737.865	0.0348093	TRUE	-1.26445	3030.23	1077.69	0.079988	FALSE
ENSMUSG00000031373	Car5b	-1.41021	1030.49	246.451	0.0275038	TRUE	-1.05391	2193.53	800.945	0.157114	FALSE
ENSMUSG00000052632	Asap2	-1.40964	825.743	239.355	0.0158226	TRUE	-0.554346	490.272	268.707	0.509349	FALSE
ENSMUSG00000030020	Prickle2	-1.40856	3729.29	711.61	0.0332576	TRUE	-0.42583	4495.38	2565.56	0.642998	FALSE
ENSMUSG00000047787	Flrt1	-1.40827	497.799	151.477	0.0340471	TRUE	-1.15445	428.582	154.562	0.121197	FALSE
ENSMUSG00000027454	Gins1	-1.40749	454.48	192.045	0.013008	TRUE	-1.08504	698.588	250.393	0.0902877	FALSE
ENSMUSG00000006715	Gmnn	-1.40695	860.856	319.15	0.0152345	TRUE	-1.04918	1314.94	478.67	0.116718	FALSE
ENSMUSG00000028018	Gstcd	-1.40335	1579.79	465.796	0.0089623	TRUE	-0.815373	1008.7	464.879	0.240871	FALSE
ENSMUSG00000024691	Fam111a	-1.40283	6883.98	2562.95	0.0126288	TRUE	-1.12804	11656.7	4117.06	0.0726485	FALSE
ENSMUSG00000089917	Uckl1	-1.4021	1734.51	418.908	0.0494995	TRUE	-0.957835	1894.4	676.101	0.27655	FALSE
ENSMUSG00000033386	Frrs1	-1.39949	707.27	199.84	0.0133867	TRUE	-0.676075	1031.74	515.275	0.386614	FALSE
ENSMUSG00000028199	Cryz	-1.39924	1589.05	354.768	0.0291234	TRUE	-1.11957	1173.99	437.461	0.123202	FALSE
ENSMUSG00000028333	Anp32b	-1.39846	6109.5	1755.57	0.0426031	TRUE	-1.16871	4117.62	1271.18	0.129656	FALSE
ENSMUSG00000002870	Mcm2	-1.39803	5513.2	1728.49	0.0389313	TRUE	-0.832727	6216.15	2692.74	0.342261	FALSE
ENSMUSG00000022969	Il10rb	-1.39505	1388.97	305.726	0.0309377	TRUE	-1.17657	1146.56	434.116	0.0995729	FALSE
ENSMUSG00000027864	Ptgfrn	-1.39285	8064.53	1862.68	0.0369651	TRUE	-0.857135	7132.38	2916.5	0.31786	FALSE
ENSMUSG00000025795	Rassf3	-1.38983	1306.3	294.723	0.0272603	TRUE	-1.30582	1181.26	368.434	0.0500937	FALSE
ENSMUSG00000041684	Bivm	-1.38795	2688.57	651.695	0.0151224	TRUE	-0.987022	2104.53	880.853	0.144036	FALSE
ENSMUSG00000042851	Zc3h6	-1.38771	766.066	169.209	0.0254207	TRUE	-0.854059	626.463	296.133	0.281403	FALSE
ENSMUSG00000020363	Gfpt2	-1.38664	733.12	260.03	0.00725264	TRUE	-0.805078	435.981	224.894	0.226297	FALSE
ENSMUSG00000027695	Pld1	-1.38588	1208.64	281.057	0.0242909	TRUE	-1.00937	974.677	379.563	0.164516	FALSE
ENSMUSG00000050107	Gsg2	-1.38563	844.588	299.824	0.0177957	TRUE	-0.993683	1169.48	417.633	0.148958	FALSE
ENSMUSG00000074476	Spc24	-1.38479	1317.19	437.514	0.0313599	TRUE	-1.11496	1411.67	543.562	0.125069	FALSE
ENSMUSG00000030287	Itpr2	-1.384	3722.33	895.601	0.0347196	TRUE	-0.534191	1892.3	991.482	0.558415	FALSE
ENSMUSG00000054517	Trim65	-1.38296	170.877	48.2247	0.0413644	TRUE	-0.767345	386.07	138.483	0.384369	FALSE
ENSMUSG00000035842	Ddx11	-1.38114	1051.91	342.043	0.0290663	TRUE	-0.683757	1299.99	574.16	0.430075	FALSE
ENSMUSG00000024900	Cpt1a	-1.37549	5004.98	1301.59	0.029766	TRUE	-1.18025	6655.44	1994.55	0.0892942	FALSE
ENSMUSG00000025937	Lactb2	-1.37367	1832.25	458.24	0.019501	TRUE	-0.97557	1524.86	629.803	0.163256	FALSE
ENSMUSG00000091183	Gm5141	-1.37308	613.514	150.147	0.018487	TRUE	-0.803606	181.858	105.41	0.296244	FALSE
ENSMUSG00000078502	Gm13212	-1.37298	159.426	45.966	0.0307577	TRUE	-0.84674	72.7	32.3018	0.309806	FALSE
ENSMUSG00000035367	Rmi1	-1.36731	1173.52	300.635	0.0173779	TRUE	-1.0116	782.589	363.068	0.130344	FALSE
ENSMUSG00000029142	NA	-1.36609	3451.46	1089.33	0.0181553	TRUE	-1.14538	3699.14	1247.63	0.0721851	FALSE
ENSMUSG00000039994	Timeless	-1.366	1696.7	590.177	0.0466871	TRUE	-1.0022	1944.67	737.138	0.221206	FALSE
ENSMUSG00000024268	Celf4	-1.36543	773.734	238.889	0.0466241	TRUE	-0.754042	1054.9	439.1	0.40689	FALSE
ENSMUSG00000020897	Aurkb	-1.3651	2532.94	836.955	0.0334649	TRUE	-1.12812	3830	1301.27	0.116263	FALSE
ENSMUSG00000027641	Rbl1	-1.36463	2797.9	907.854	0.01313	TRUE	-1.12183	3148.78	1176.91	0.0662499	FALSE
ENSMUSG00000024601	Isoc1	-1.36294	3397.44	856.167	0.0245174	TRUE	-1.08638	1936.35	886.805	0.112526	FALSE
ENSMUSG00000046179	E2f8	-1.36161	886.86	361.027	0.0191281	TRUE	-0.905722	1274.99	485.882	0.203628	FALSE
ENSMUSG00000024165	Hn1l	-1.36109	11570.2	3876.66	0.0115628	TRUE	-1.08007	11214.4	4375.33	0.073892	FALSE
ENSMUSG00000063450	Syne2	-1.36011	3000.42	954.359	0.035932	TRUE	-0.754919	8662.52	3399.14	0.379248	FALSE
ENSMUSG00000005470	Asf1b	-1.35971	1175.44	424.65	0.0182817	TRUE	-0.96105	1913.47	737.279	0.16053	FALSE
ENSMUSG00000067929	NA	-1.35683	169.773	45.6555	0.0365543	TRUE	-0.800659	159.33	74.4456	0.339073	FALSE
ENSMUSG00000020974	Pole2	-1.35661	1065.48	386.734	0.018931	TRUE	-1.10157	1520.62	548.628	0.0870976	FALSE
ENSMUSG00000037624	Kcnk2	-1.35564	1099.11	424.384	0.020171	TRUE	-0.659084	577.854	234.004	0.415537	FALSE
ENSMUSG00000073427	Gm4924	-1.35185	132.563	43.164	0.0201097	TRUE	-0.728695	139.434	68.4534	0.341496	FALSE
ENSMUSG00000035365	Parpbp	-1.35111	2319.96	802.684	0.0114283	TRUE	-1.14262	2270.9	847.29	0.0511519	FALSE
ENSMUSG00000041559	Fmod	-1.34884	35126.8	8260.18	0.0489869	TRUE	-1.2338	26969.1	10626.5	0.0936452	FALSE
ENSMUSG00000026626	Ppp2r5a	-1.34854	3725.84	930.819	0.0418958	TRUE	-0.892754	2272.79	1042.02	0.279902	FALSE
ENSMUSG00000035704	Alg8	-1.34644	1138.2	435.737	0.0214424	TRUE	-0.779148	1260.83	512.22	0.310007	FALSE
ENSMUSG00000025271	Pfkfb1	-1.34644	329.289	111.909	0.0211954	TRUE	-1.07392	331.158	112.121	0.102734	FALSE
ENSMUSG00000032000	Birc3	-1.34519	954.532	230.526	0.0331444	TRUE	-1.00719	1422.69	559.511	0.173615	FALSE
ENSMUSG00000022022	Mtrf1	-1.34315	594.972	158.52	0.0323564	TRUE	-1.08792	490.345	179.795	0.124085	FALSE
ENSMUSG00000037278	Tmem97	-1.3413	3369.54	1161.34	0.024918	TRUE	-1.1724	2304.94	891.393	0.0719725	FALSE
ENSMUSG00000023963	Cyp39a1	-1.3405	1768.8	376.055	0.0397678	TRUE	-1.24041	1728.53	590.601	0.0737815	FALSE
ENSMUSG00000036918	Ttc7	-1.33977	912.438	322.434	0.0455634	TRUE	-0.848181	588.665	280.663	0.320816	FALSE
ENSMUSG00000035878	Hykk	-1.3387	1230.34	264.905	0.0443954	TRUE	-0.754673	860.022	438.718	0.389695	FALSE
ENSMUSG00000022788	Fgd4	-1.33767	979.586	201.778	0.0428677	TRUE	-0.740929	653.53	283.324	0.399049	FALSE
ENSMUSG00000023015	Racgap1	-1.33483	6454.61	2389.08	0.0220068	TRUE	-1.19906	7300.33	2527.1	0.0562521	FALSE
ENSMUSG00000084941	Gm11944	-1.33407	51.9447	17.4343	0.0359765	TRUE	-0.255637	46.0003	28.7915	0.759977	FALSE
ENSMUSG00000030515	Tarsl2	-1.33269	1343.53	518.048	0.0155602	TRUE	-1.13929	1639.8	552.913	0.058322	FALSE
ENSMUSG00000021196	Pfkp	-1.33203	2348.26	626.783	0.0489593	TRUE	-0.508491	3916.27	2012.89	0.58196	FALSE
ENSMUSG00000041498	Kif14	-1.32703	2581.56	902.53	0.0151045	TRUE	-0.90459	3013.16	1302.15	0.170857	FALSE
ENSMUSG00000091562	NA	-1.32596	923.923	250.044	0.034895	TRUE	-0.506014	1639.33	919.38	0.562631	FALSE
ENSMUSG00000030867	Plk1	-1.32545	2657.59	875.976	0.0494777	TRUE	-1.08259	2858.41	1047.46	0.157295	FALSE
ENSMUSG00000015189	Casd1	-1.32521	4018.05	886.842	0.0417701	TRUE	-1.19416	3519.4	1244.35	0.0888794	FALSE
ENSMUSG00000025203	Scd2	-1.32464	121930	32878.7	0.0288709	TRUE	-1.13089	50015.1	21062.3	0.0896359	FALSE
ENSMUSG00000001403	Ube2c	-1.3241	2515.89	889.291	0.04254	TRUE	-1.24117	3619.54	1201.57	0.0732164	FALSE
ENSMUSG00000029414	Kntc1	-1.32405	3923.02	1536.19	0.0196804	TRUE	-1.10645	6122.54	2084.23	0.0764073	FALSE
ENSMUSG00000000184	Ccnd2	-1.32133	71566.6	16638.1	0.0303895	TRUE	-0.421363	41439.3	23559.3	0.619016	FALSE
ENSMUSG00000035245	Eogt	-1.32108	3076.08	1042.87	0.0207177	TRUE	-1.12639	3021.42	1045.35	0.072077	FALSE
ENSMUSG00000041313	Slc7a1	-1.31857	5531.67	1931.46	0.0280527	TRUE	0.195642	4519.57	3690.83	0.813779	FALSE
ENSMUSG00000056394	Lig1	-1.31845	3860.02	1395.82	0.0285379	TRUE	-0.988667	5140.03	1903.47	0.159952	FALSE
ENSMUSG00000039103	Nexn	-1.31493	2382.8	788.688	0.0323564	TRUE	-1.13179	934.107	324.638	0.0943084	FALSE
[truncated: 35,206 more rows]
